# Supplementary material for: Johnson-noise-limited cancellation-free microwave impedance microscopy with monolithic silicon cantilever probes
Source: Nat Commun. 2024 Jun 13;15:5043. doi: 10.1038/s41467-024-49405-8 (PMC11176329; doi:10.1038/s41467-024-49405-8)
Supplement: Supplementary file 4 — Source Data [file 41467_2024_49405_MOESM4_ESM.xlsx]

## Sheet: Fig. 1f
f (GHz)	|S11| (dB)
0.5	-0.0484
0.506	-0.0366
0.512	-0.0396
0.518	-0.0301
0.524	-0.0322
0.53	-0.0318
0.536	-0.0425
0.542	-0.0251
0.548	-0.0312
0.5541	-0.0256
0.5601	-0.0343
0.5661	-0.0528
0.5721	-0.047
0.5781	-0.0407
0.5841	-0.0361
0.5901	-0.0325
0.5961	-0.0339
0.6021	-0.0253
0.6081	-0.0321
0.6141	-0.0372
0.6201	-0.0284
0.6261	-0.0288
0.6321	-0.0214
0.6381	-0.0438
0.6441	-0.0377
0.6502	-0.0471
0.6562	-0.0366
0.6622	-0.0351
0.6682	-0.0403
0.6742	-0.0419
0.6802	-0.0443
0.6862	-0.0305
0.6922	-0.0447
0.6982	-0.0448
0.7042	-0.019
0.7102	-0.0277
0.7162	-0.0253
0.7222	-0.0191
0.7282	-0.0155
0.7342	-0.0237
0.7402	-0.0255
0.7462	-0.0253
0.7523	-0.0379
0.7583	-0.0332
0.7643	-0.0475
0.7703	-0.052
0.7763	-0.0454
0.7823	-0.0548
0.7883	-0.0587
0.7943	-0.0661
0.8003	-0.0373
0.8063	-0.0573
0.8123	-0.0498
0.8183	-0.0464
0.8243	-0.0363
0.8303	-0.0395
0.8363	-0.049
0.8423	-0.0308
0.8483	-0.0544
0.8544	-0.0492
0.8604	-0.0381
0.8664	-0.0441
0.8724	-0.0486
0.8784	-0.0559
0.8844	-0.0563
0.8904	-0.0477
0.8964	-0.0537
0.9024	-0.0504
0.9084	-0.0524
0.9144	-0.0461
0.9204	-0.049
0.9264	-0.0573
0.9324	-0.0584
0.9384	-0.0738
0.9444	-0.0755
0.9505	-0.0757
0.9565	-0.0916
0.9625	-0.0879
0.9685	-0.1018
0.9745	-0.1183
0.9805	-0.1263
0.9865	-0.1344
0.9925	-0.1431
0.9985	-0.1684
1.0045	-0.182
1.0105	-0.2277
1.0165	-0.2716
1.0225	-0.3536
1.0285	-0.4755
1.0345	-0.6845
1.0405	-1.0663
1.0465	-1.9389
1.0526	-4.1081
1.0586	-8.9131
1.0646	-6.1109
1.0706	-2.7308
1.0766	-1.438
1.0826	-0.8744
1.0886	-0.5853
1.0946	-0.4226
1.1006	-0.3159
1.1066	-0.2521
1.1126	-0.2142
1.1186	-0.1739
1.1246	-0.155
1.1306	-0.1319
1.1366	-0.1164
1.1426	-0.1141
1.1486	-0.1006
1.1547	-0.0947
1.1607	-0.105
1.1667	-0.0747
1.1727	-0.0741
1.1787	-0.0612
1.1847	-0.0649
1.1907	-0.0474
1.1967	-0.036
1.2027	-0.0363
1.2087	-0.0098
1.2147	-0.0052
1.2207	-0.0289
1.2267	-0.023
1.2327	-0.0147
1.2387	-0.0059
1.2447	-0.0309
1.2508	-0.0196
1.2568	-0.0304
1.2628	-0.0252
1.2688	-0.021
1.2748	-0.0471
1.2808	-0.0237
1.2868	-0.0435
1.2928	-0.0406
1.2988	-0.0518
1.3048	-0.0488
1.3108	-0.057
1.3168	-0.0633
1.3228	-0.0644
1.3288	-0.0562
1.3348	-0.0395
1.3408	-0.0402
1.3468	-0.0255
1.3529	-0.0158
1.3589	-0.0198
1.3649	-0.0202
1.3709	-0.0139
1.3769	-0.0146
1.3829	-0.0292
1.3889	-0.0199
1.3949	-0.0362
1.4009	-0.0252
1.4069	-0.0528
1.4129	-0.0514
1.4189	-0.0729
1.4249	-0.065
1.4309	-0.0737
1.4369	-0.0732
1.4429	-0.07
1.4489	-0.0867
1.455	-0.082
1.461	-0.1035
1.467	-0.0985
1.473	-0.0905
1.479	-0.0969
1.485	-0.0971
1.491	-0.092
1.497	-0.0912
1.503	-0.1005
1.509	-0.0956
1.515	-0.0908
1.521	-0.0966
1.527	-0.0843
1.533	-0.092
1.539	-0.0783
1.545	-0.0855
1.5511	-0.092
1.5571	-0.0947
1.5631	-0.0876
1.5691	-0.0964
1.5751	-0.0905
1.5811	-0.0905
1.5871	-0.0916
1.5931	-0.0803
1.5991	-0.0812
1.6051	-0.0758
1.6111	-0.0747
1.6171	-0.0734
1.6231	-0.0664
1.6291	-0.0726
1.6351	-0.077
1.6411	-0.0835
1.6471	-0.0786
1.6532	-0.0726
1.6592	-0.0989
1.6652	-0.0699
1.6712	-0.0814
1.6772	-0.082
1.6832	-0.0701
1.6892	-0.0777
1.6952	-0.0632
1.7012	-0.0669
1.7072	-0.0642
1.7132	-0.0738
1.7192	-0.0739
1.7252	-0.0822
1.7312	-0.0833
1.7372	-0.1048
1.7432	-0.1014
1.7492	-0.1058
1.7553	-0.1086
1.7613	-0.1144
1.7673	-0.1143
1.7733	-0.1028
1.7793	-0.0962
1.7853	-0.1124
1.7913	-0.1001
1.7973	-0.0932
1.8033	-0.086
1.8093	-0.0863
1.8153	-0.1168
1.8213	-0.1064
1.8273	-0.1072
1.8333	-0.0955
1.8393	-0.1096
1.8453	-0.1158
1.8514	-0.1256
1.8574	-0.1412
1.8634	-0.13
1.8694	-0.1307
1.8754	-0.1354
1.8814	-0.1466
1.8874	-0.1438
1.8934	-0.1735
1.8994	-0.1902
1.9054	-0.173
1.9114	-0.1758
1.9174	-0.1718
1.9234	-0.1936
1.9294	-0.1863
1.9354	-0.1866
1.9414	-0.1946
1.9474	-0.2018
1.9535	-0.1804
1.9595	-0.2047
1.9655	-0.2095
1.9715	-0.2204
1.9775	-0.2297
1.9835	-0.2329
1.9895	-0.2512
1.9955	-0.2464
2.0015	-0.2399
2.0075	-0.2576
2.0135	-0.2864
2.0195	-0.2938
2.0255	-0.2972
2.0315	-0.3378
2.0375	-0.3707
2.0435	-0.4024
2.0495	-0.4381
2.0556	-0.4802
2.0616	-0.5494
2.0676	-0.6458
2.0736	-0.727
2.0796	-0.8556
2.0856	-1.0083
2.0916	-1.2356
2.0976	-1.5414
2.1036	-1.9687
2.1096	-2.5943
2.1156	-3.5631
2.1216	-5.1257
2.1276	-7.9068
2.1336	-13.6458
2.1396	-32.2025
2.1456	-12.6276
2.1517	-7.4494
2.1577	-4.8661
2.1637	-3.3718
2.1697	-2.4475
2.1757	-1.8446
2.1817	-1.425
2.1877	-1.1361
2.1937	-0.9223
2.1997	-0.7736
2.2057	-0.6347
2.2117	-0.5496
2.2177	-0.4772
2.2237	-0.4046
2.2297	-0.3646
2.2357	-0.329
2.2417	-0.2994
2.2477	-0.2755
2.2538	-0.2511
2.2598	-0.2318
2.2658	-0.2094
2.2718	-0.2047
2.2778	-0.1996
2.2838	-0.1922
2.2898	-0.1792
2.2958	-0.1911
2.3018	-0.178
2.3078	-0.1875
2.3138	-0.1644
2.3198	-0.182
2.3258	-0.1706
2.3318	-0.167
2.3378	-0.1692
2.3438	-0.1748
2.3498	-0.1889
2.3559	-0.1747
2.3619	-0.1695
2.3679	-0.1704
2.3739	-0.1777
2.3799	-0.1769
2.3859	-0.1964
2.3919	-0.184
2.3979	-0.205
2.4039	-0.1686
2.4099	-0.219
2.4159	-0.1923
2.4219	-0.2024
2.4279	-0.2079
2.4339	-0.2125
2.4399	-0.2038
2.4459	-0.2043
2.452	-0.1955
2.458	-0.198
2.464	-0.2102
2.47	-0.2013
2.476	-0.1971
2.482	-0.2135
2.488	-0.2135
2.494	-0.1895
2.5	-0.1903
2.506	-0.2027
2.512	-0.1889
2.518	-0.1492
2.524	-0.1736
2.53	-0.1542
2.536	-0.1462
2.542	-0.1435
2.548	-0.1495
2.5541	-0.1435
2.5601	-0.124
2.5661	-0.1175
2.5721	-0.1064
2.5781	-0.1074
2.5841	-0.0805
2.5901	-0.0882
2.5961	-0.0662
2.6021	-0.0596
2.6081	-0.0588
2.6141	-0.0483
2.6201	-0.0233
2.6261	-0.0578
2.6321	-0.0291
2.6381	-0.0332
2.6441	-0.0218
2.6502	-0.0358
2.6562	-0.0193
2.6622	-0.0163
2.6682	0.0069
2.6742	0.0056
2.6802	0.0068
2.6862	0.0114
2.6922	0.0232
2.6982	0.0238
2.7042	0.0938
2.7102	0.0332
2.7162	0.0402
2.7222	0.0501
2.7282	0.0284
2.7342	0.0355
2.7402	0.0412
2.7462	0.0342
2.7523	0.0427
2.7583	0.0164
2.7643	0.0235
2.7703	0.0297
2.7763	0.0259
2.7823	0.0357
2.7883	-0.0011
2.7943	0.0058
2.8003	0.0177
2.8063	0.0226
2.8123	-0.0081
2.8183	0.003
2.8243	-0.0416
2.8303	-0.0249
2.8363	-0.0429
2.8423	-0.0592
2.8483	-0.0685
2.8544	-0.0561
2.8604	-0.0787
2.8664	-0.0797
2.8724	-0.1204
2.8784	-0.0844
2.8844	-0.1108
2.8904	-0.1363
2.8964	-0.1236
2.9024	-0.135
2.9084	-0.1765
2.9144	-0.188
2.9204	-0.2082
2.9264	-0.2186
2.9324	-0.2029
2.9384	-0.2498
2.9444	-0.2513
2.9505	-0.2511
2.9565	-0.2587
2.9625	-0.2716
2.9685	-0.2886
2.9745	-0.2871
2.9805	-0.2634
2.9865	-0.2963
2.9925	-0.3134
2.9985	-0.3127
3.0045	-0.2973
3.0105	-0.314
3.0165	-0.3431
3.0225	-0.3371
3.0285	-0.3507
3.0345	-0.338
3.0405	-0.3654
3.0465	-0.3478
3.0526	-0.3716
3.0586	-0.3669
3.0646	-0.3893
3.0706	-0.4015
3.0766	-0.4031
3.0826	-0.4145
3.0886	-0.4193
3.0946	-0.4497
3.1006	-0.4854
3.1066	-0.5338
3.1126	-0.5315
3.1186	-0.5833
3.1246	-0.633
3.1306	-0.6707
3.1366	-0.7504
3.1426	-0.8208
3.1486	-0.9111
3.1547	-1.0174
3.1607	-1.141
3.1667	-1.3096
3.1727	-1.5292
3.1787	-1.7659
3.1847	-2.4124
3.1907	-2.8832
3.1967	-3.5081
3.2027	-4.29
3.2087	-5.3326
3.2147	-6.6918
3.2207	-8.5591
3.2267	-11.1719
3.2327	-14.6679
3.2387	-18.2114
3.2447	-17.423
3.2508	-13.6461
3.2568	-10.4779
3.2628	-8.1507
3.2688	-6.4702
3.2748	-5.1579
3.2808	-4.2122
3.2868	-3.4625
3.2928	-2.8639
3.2988	-2.4337
3.3048	-1.7872
3.3108	-1.5131
3.3168	-1.3087
3.3228	-1.142
3.3288	-0.9957
3.3348	-0.8815
3.3408	-0.7637
3.3468	-0.7022
3.3529	-0.6247
3.3589	-0.5642
3.3649	-0.5234
3.3709	-0.4755
3.3769	-0.4344
3.3829	-0.4119
3.3889	-0.3873
3.3949	-0.3498
3.4009	-0.3428
3.4069	-0.3185
3.4129	-0.3035
3.4189	-0.2788
3.4249	-0.2425
3.4309	-0.2299
3.4369	-0.2417
3.4429	-0.2537
3.4489	-0.2477
3.455	-0.2505
3.461	-0.2659
3.467	-0.2376
3.473	-0.2494
3.479	-0.2522
3.485	-0.2459
3.491	-0.2517
3.497	-0.2236
3.503	-0.2435
3.509	-0.2453
3.515	-0.2502
3.521	-0.2333
3.527	-0.2106
3.533	-0.2344
3.539	-0.1986
3.545	-0.1878
3.5511	-0.1887
3.5571	-0.1978
3.5631	-0.1524
3.5691	-0.1779
3.5751	-0.1602
3.5811	-0.1463
3.5871	-0.1669
3.5931	-0.1427
3.5991	-0.1371
3.6051	-0.1299
3.6111	-0.1177
3.6171	-0.0989
3.6231	-0.08
3.6291	-0.0733
3.6351	-0.0645
3.6411	-0.0753
3.6471	-0.0672
3.6532	-0.0414
3.6592	-0.0399
3.6652	-0.057
3.6712	-0.0216
3.6772	-0.0206
3.6832	-0.0206
3.6892	-0.0241
3.6952	-0.011
3.7012	0.0082
3.7072	0.0414
3.7132	0.0373
3.7192	0.0124
3.7252	0.0706
3.7312	0.0228
3.7372	0.0167
3.7432	0.0229
3.7492	0.0022
3.7553	0.0351
3.7613	0.0377
3.7673	0.0492
3.7733	0.0244
3.7793	0.0193
3.7853	0.038
3.7913	0.0466
3.7973	0.056
3.8033	0.0482
3.8093	0.0294
3.8153	0.0379
3.8213	0.0393
3.8273	-0.0048
3.8333	0.02
3.8393	0.0142
3.8453	0.0148
3.8514	0.0239
3.8574	0.0105
3.8634	0.0207
3.8694	0.0202
3.8754	0.018
3.8814	0.0097
3.8874	-0.0017
3.8934	-0.0051
3.8994	-0.0235
3.9054	-0.0073
3.9114	-0.0172
3.9174	-0.0222
3.9234	-0.0318
3.9294	-0.0565
3.9354	-0.0401
3.9414	-0.0521
3.9474	-0.0836
3.9535	-0.0816
3.9595	-0.0703
3.9655	-0.0812
3.9715	-0.1319
3.9775	-0.1352
3.9835	-0.1374
3.9895	-0.1216
3.9955	-0.0905
4.0015	-0.1696
4.0075	-0.1805
4.0135	-0.1233
4.0195	-0.1717
4.0255	-0.1948
4.0315	-0.1966
4.0375	-0.2192
4.0435	-0.2691
4.0495	-0.2477
4.0556	-0.2975
4.0616	-0.2695
4.0676	-0.2955
4.0736	-0.3079
4.0796	-0.3557
4.0856	-0.3703
4.0916	-0.391
4.0976	-0.4494
4.1036	-0.4223
4.1096	-0.4699
4.1156	-0.5282
4.1216	-0.5723
4.1276	-0.603
4.1336	-0.6575
4.1396	-0.7061
4.1456	-0.8113
4.1517	-0.8937
4.1577	-0.966
4.1637	-1.0715
4.1697	-1.149
4.1757	-1.2798
4.1817	-1.4446
4.1877	-1.5802
4.1937	-1.7701
4.1997	-1.9582
4.2057	-2.236
4.2117	-2.4943
4.2177	-2.9385
4.2237	-3.2764
4.2297	-3.7476
4.2357	-4.2988
4.2417	-4.9095
4.2477	-5.6586
4.2538	-6.5473
4.2598	-7.6225
4.2658	-8.9442
4.2718	-10.4816
4.2778	-12.3969
4.2838	-15.113
4.2898	-19.0327
4.2958	-26.5895
4.3018	-33.6764
4.3078	-21.1986
4.3138	-16.3335
4.3198	-13.2265
4.3258	-10.9723
4.3318	-9.2711
4.3378	-7.8485
4.3438	-6.7077
4.3498	-5.7502
4.3559	-4.921
4.3619	-4.3219
4.3679	-3.7048
4.3739	-3.2074
4.3799	-2.8258
4.3859	-2.5184
4.3919	-2.2429
4.3979	-2.0219
4.4039	-1.785
4.4099	-1.5442
4.4159	-1.4478
4.4219	-1.3398
4.4279	-1.2148
4.4339	-1.1158
4.4399	-1.0325
4.4459	-0.9855
4.452	-0.8656
4.458	-0.782
4.464	-0.7538
4.47	-0.6719
4.476	-0.6027
4.482	-0.5792
4.488	-0.5944
4.494	-0.5462
4.5	-0.4641
4.506	-0.4723
4.512	-0.4428
4.518	-0.4237
4.524	-0.3953
4.53	-0.3798
4.536	-0.3871
4.542	-0.3898
4.548	-0.3284
4.5541	-0.3003
4.5601	-0.3288
4.5661	-0.3268
4.5721	-0.3414
4.5781	-0.3046
4.5841	-0.3182
4.5901	-0.3574
4.5961	-0.3268
4.6021	-0.3257
4.6081	-0.332
4.6141	-0.3558
4.6201	-0.3096
4.6261	-0.3001
4.6321	-0.3102
4.6381	-0.3333
4.6441	-0.342
4.6502	-0.2568
4.6562	-0.242
4.6622	-0.2357
4.6682	-0.1947
4.6742	-0.1709
4.6802	-0.1247
4.6862	-0.1306
4.6922	-0.1377
4.6982	-0.0724
4.7042	-0.0991
4.7102	-0.0594
4.7162	-0.0504
4.7222	-0.0413
4.7282	-0.0079
4.7342	0.0243
4.7402	0.0079
4.7462	0.0361
4.7523	0.0503
4.7583	0.0406
4.7643	0.0211
4.7703	0.0935
4.7763	0.0326
4.7823	0.0694
4.7883	0.0745
4.7943	0.0944
4.8003	0.1294
4.8063	0.033
4.8123	0.077
4.8183	0.1105
4.8243	0.0424
4.8303	0.1085
4.8363	0.0489
4.8423	0.0993
4.8483	0.1338
4.8544	0.1568
4.8604	0.0826
4.8664	0.0886
4.8724	0.087
4.8784	0.003
4.8844	0.0951
4.8904	0.0539
4.8964	0.1006
4.9024	0.0141
4.9084	0.1005
4.9144	0.0934
4.9204	0.125
4.9264	0.0951
4.9324	0.0653
4.9384	0.0776
4.9444	0.1133
4.9505	0.0572
4.9565	0.0489
4.9625	0.0693
4.9685	0.0722
4.9745	0.0641
4.9805	0.1056
4.9865	0.0644
4.9925	0.0597
4.9985	0.1247
5.0045	0.1352
5.0105	0.1221
5.0165	0.0973
5.0225	0.0963
5.0285	0.1466
5.0345	0.063
5.0405	0.0154
5.0465	0.0202
5.0526	0.1324
5.0586	-0.0708
5.0646	0.0323
5.0706	0.0373
5.0766	-0.0027
5.0826	-0.0323
5.0886	0.0229
5.0946	-0.0481
5.1006	-0.0196
5.1066	-0.0402
5.1126	-0.1062
5.1186	-0.1304
5.1246	-0.1255
5.1306	-0.1062
5.1366	-0.1926
5.1426	-0.1864
5.1486	-0.1963
5.1547	-0.2657
5.1607	-0.2472
5.1667	-0.3275
5.1727	-0.3651
5.1787	-0.3937
5.1847	-0.4233
5.1907	-0.5222
5.1967	-0.5076
5.2027	-0.5368
5.2087	-0.6603
5.2147	-0.6906
5.2207	-0.7919
5.2267	-0.8522
5.2327	-0.9353
5.2387	-1.0057
5.2447	-1.1142
5.2508	-1.2389
5.2568	-1.3672
5.2628	-1.4619
5.2688	-1.6475
5.2748	-1.7966
5.2808	-1.9331
5.2868	-2.2334
5.2928	-2.4243
5.2988	-2.5727
5.3048	-3.0182
5.3108	-3.3266
5.3168	-3.6838
5.3228	-4.1666
5.3288	-4.6506
5.3348	-5.2166
5.3408	-5.9153
5.3468	-6.6668
5.3529	-7.5846
5.3589	-8.6428
5.3649	-9.8553
5.3709	-11.4367
5.3769	-13.3638
5.3829	-15.6899
5.3889	-18.173
5.3949	-19.6393
5.4009	-18.7041
5.4069	-16.378
5.4129	-14.1891
5.4189	-12.3813
5.4249	-10.8976
5.4309	-9.616
5.4369	-8.5519
5.4429	-7.6573
5.4489	-6.8865
5.455	-6.2425
5.461	-5.6351
5.467	-5.1182
5.473	-4.6665
5.479	-4.2163
5.485	-3.8076
5.491	-3.5153
5.497	-3.2087
5.503	-2.9238
5.509	-2.6711
5.515	-2.3842
5.521	-2.1848
5.527	-2.0099
5.533	-1.8444
5.539	-1.6393
5.545	-1.4356
5.5511	-1.4056
5.5571	-1.2554
5.5631	-1.1479
5.5691	-0.9872
5.5751	-0.956
5.5811	-0.8238
5.5871	-0.8324
5.5931	-0.7266
5.5991	-0.6765
5.6051	-0.6081
5.6111	-0.5456
5.6171	-0.4486
5.6231	-0.413
5.6291	-0.3829
5.6351	-0.3015
5.6411	-0.3151
5.6471	-0.2567
5.6532	-0.2764
5.6592	-0.1395
5.6652	-0.1458
5.6712	-0.1292
5.6772	-0.0359
5.6832	0.0213
5.6892	-0.0358
5.6952	-0.0178
5.7012	0.0702
5.7072	0.0195
5.7132	0.1333
5.7192	0.0568
5.7252	-0.0292
5.7312	0.0138
5.7372	0.1171
5.7432	0.2051
5.7492	0.0895
5.7553	0.1668
5.7613	0.1391
5.7673	0.1706
5.7733	0.148
5.7793	0.1748
5.7853	0.1644
5.7913	0.1775
5.7973	0.2489
5.8033	0.1567

## Sheet: Fig. 2d
Forward			Backward
x (um)	MIM-Im (V)		x (um)	MIM-Im (V)
0	0.887		0	0.8857
0.0314	0.8882		0.0314	0.8881
0.0628	0.8902		0.0628	0.8902
0.0942	0.8909		0.0942	0.8913
0.1256	0.8912		0.1256	0.8906
0.157	0.8908		0.157	0.8903
0.1883	0.8911		0.1883	0.8911
0.2197	0.8926		0.2197	0.8923
0.2511	0.8925		0.2511	0.8925
0.2825	0.8952		0.2825	0.895
0.3139	0.8959		0.3139	0.8954
0.3453	0.8967		0.3453	0.8964
0.3767	0.8964		0.3767	0.8959
0.4081	0.8971		0.4081	0.8965
0.4395	0.8984		0.4395	0.8981
0.4709	0.8975		0.4709	0.8969
0.5022	0.9002		0.5022	0.9005
0.5336	0.9002		0.5336	0.9
0.565	0.9009		0.565	0.9004
0.5964	0.9041		0.5964	0.9033
0.6278	0.9044		0.6278	0.9038
0.6592	0.9061		0.6592	0.9054
0.6906	0.9081		0.6906	0.9074
0.722	0.9081		0.722	0.9076
0.7534	0.9115		0.7534	0.9109
0.7848	0.912		0.7848	0.9118
0.8161	0.917		0.8161	0.9164
0.8475	0.9194		0.8475	0.919
0.8789	0.9208		0.8789	0.9205
0.9103	0.9238		0.9103	0.9235
0.9417	0.9284		0.9417	0.928
0.9731	0.9343		0.9731	0.9335
1.0045	0.9421		1.0045	0.941
1.0359	0.9482		1.0359	0.9469
1.0673	0.9576		1.0673	0.9553
1.0987	0.972		1.0987	0.9682
1.13	0.9951		1.13	0.9892
1.1614	1.0267		1.1614	1.0197
1.1928	1.0648		1.1928	1.0581
1.2242	1.1151		1.2242	1.1043
1.2556	1.1662		1.2556	1.1562
1.287	1.2065		1.287	1.1938
1.3184	1.2271		1.3184	1.2256
1.3498	1.2526		1.3498	1.2532
1.3812	1.2349		1.3812	1.2385
1.4126	1.2434		1.4126	1.2439
1.4439	1.2462		1.4439	1.2408
1.4753	1.2786		1.4753	1.2762
1.5067	1.2608		1.5067	1.2685
1.5381	1.252		1.5381	1.262
1.5695	1.2437		1.5695	1.2462
1.6009	1.2412		1.6009	1.2433
1.6323	1.259		1.6323	1.2536
1.6637	1.2493		1.6637	1.2454
1.6951	1.2595		1.6951	1.2688
1.7265	1.2579		1.7265	1.2653
1.7578	1.2574		1.7578	1.2604
1.7892	1.2466		1.7892	1.2495
1.8206	1.255		1.8206	1.2549
1.852	1.2705		1.852	1.261
1.8834	1.2668		1.8834	1.2619
1.9148	1.2818		1.9148	1.281
1.9462	1.2687		1.9462	1.2737
1.9776	1.2492		1.9776	1.2557
2.009	1.2276		2.009	1.2312
2.0404	1.2547		2.0404	1.251
2.0717	1.2674		2.0717	1.2653
2.1031	1.2642		2.1031	1.2695
2.1345	1.244		2.1345	1.2522
2.1659	1.2523		2.1659	1.2506
2.1973	1.2542		2.1973	1.2468
2.2287	1.2657		2.2287	1.2686
2.2601	1.2672		2.2601	1.2718
2.2915	1.2652		2.2915	1.2646
2.3229	1.2616		2.3229	1.2627
2.3543	1.2452		2.3543	1.2532
2.3857	1.2158		2.3857	1.2284
2.417	1.2202		2.417	1.2199
2.4484	1.2436		2.4484	1.2313
2.4798	1.2632		2.4798	1.2636
2.5112	1.2574		2.5112	1.2602
2.5426	1.2442		2.5426	1.2467
2.574	1.2446		2.574	1.2498
2.6054	1.2513		2.6054	1.2515
2.6368	1.2633		2.6368	1.2614
2.6682	1.2592		2.6682	1.2607
2.6996	1.2543		2.6996	1.2558
2.7309	1.2699		2.7309	1.2662
2.7623	1.2582		2.7623	1.2547
2.7937	1.2756		2.7937	1.2744
2.8251	1.2651		2.8251	1.266
2.8565	1.2455		2.8565	1.2492
2.8879	1.2464		2.8879	1.2456
2.9193	1.2484		2.9193	1.2455
2.9507	1.256		2.9507	1.2602
2.9821	1.2648		2.9821	1.268
3.0135	1.2656		3.0135	1.2662
3.0448	1.2501		3.0448	1.253
3.0762	1.2588		3.0762	1.2585
3.1076	1.2318		3.1076	1.2307
3.139	1.2579		3.139	1.2608
3.1704	1.2485		3.1704	1.2567
3.2018	1.2459		3.2018	1.2517
3.2332	1.2234		3.2332	1.2253
3.2646	1.1842		3.2646	1.1939
3.296	1.1699		3.296	1.1656
3.3274	1.1859		3.3274	1.1752
3.3587	1.1979		3.3587	1.1962
3.3901	1.2314		3.3901	1.2347
3.4215	1.2561		3.4215	1.2489
3.4529	1.2609		3.4529	1.2553
3.4843	1.26		3.4843	1.259
3.5157	1.2607		3.5157	1.2601
3.5471	1.2508		3.5471	1.2508
3.5785	1.2455		3.5785	1.2475
3.6099	1.2354		3.6099	1.2348
3.6413	1.2446		3.6413	1.239
3.6726	1.2472		3.6726	1.2407
3.704	1.2578		3.704	1.2548
3.7354	1.2412		3.7354	1.2423
3.7668	1.258		3.7668	1.261
3.7982	1.2368		3.7982	1.2424
3.8296	1.2028		3.8296	1.2126
3.861	1.1853		3.861	1.1816
3.8924	1.1912		3.8924	1.1829
3.9238	1.2087		3.9238	1.2022
3.9552	1.2344		3.9552	1.2293
3.9865	1.2521		3.9865	1.2445
4.0179	1.2299		4.0179	1.229
4.0493	1.2432		4.0493	1.2464
4.0807	1.2284		4.0807	1.2328
4.1121	1.2181		4.1121	1.2222
4.1435	1.229		4.1435	1.2198
4.1749	1.2476		4.1749	1.2351
4.2063	1.2438		4.2063	1.2473
4.2377	1.2329		4.2377	1.2427
4.2691	1.2117		4.2691	1.2079
4.3004	1.1857		4.3004	1.1873
4.3318	1.1994		4.3318	1.2016
4.3632	1.2176		4.3632	1.2055
4.3946	1.2335		4.3946	1.2279
4.426	1.2656		4.426	1.2683
4.4574	1.2468		4.4574	1.2475
4.4888	1.2354		4.4888	1.2324
4.5202	1.2561		4.5202	1.2545
4.5516	1.2575		4.5516	1.2602
4.583	1.2649		4.583	1.2619
4.6143	1.2482		4.6143	1.2429
4.6457	1.2478		4.6457	1.248
4.6771	1.2633		4.6771	1.258
4.7085	1.2685		4.7085	1.2655
4.7399	1.2755		4.7399	1.2749
4.7713	1.2664		4.7713	1.2668
4.8027	1.2543		4.8027	1.2556
4.8341	1.2425		4.8341	1.2472
4.8655	1.2466		4.8655	1.2512
4.8969	1.2464		4.8969	1.2443
4.9283	1.2582		4.9283	1.2524
4.9596	1.2551		4.9596	1.2567
4.991	1.2681		4.991	1.2707
5.0224	1.2619		5.0224	1.2605
5.0538	1.2546		5.0538	1.2567
5.0852	1.2581		5.0852	1.262
5.1166	1.2483		5.1166	1.251
5.148	1.2641		5.148	1.2641
5.1794	1.2608		5.1794	1.2617
5.2108	1.2582		5.2108	1.2636
5.2422	1.2348		5.2422	1.2424
5.2735	1.2396		5.2735	1.238
5.3049	1.2528		5.3049	1.2442
5.3363	1.2579		5.3363	1.2618
5.3677	1.2738		5.3677	1.2788
5.3991	1.2666		5.3991	1.2682
5.4305	1.265		5.4305	1.2634
5.4619	1.2413		5.4619	1.2404
5.4933	1.2584		5.4933	1.2596
5.5247	1.2632		5.5247	1.2631
5.5561	1.2592		5.5561	1.2637
5.5874	1.2405		5.5874	1.2512
5.6188	1.2218		5.6188	1.2225
5.6502	1.2242		5.6502	1.2112
5.6816	1.2398		5.6816	1.2316
5.713	1.2347		5.713	1.2367
5.7444	1.181		5.7444	1.1876
5.7758	1.1379		5.7758	1.1468
5.8072	1.1134		5.8072	1.121
5.8386	1.0699		5.8386	1.08
5.87	1.0323		5.87	1.0426
5.9013	0.9965		5.9013	1.0019
5.9327	0.9756		5.9327	0.9786
5.9641	0.9611		5.9641	0.9637
5.9955	0.9527		5.9955	0.9545
6.0269	0.9458		6.0269	0.9478
6.0583	0.9409		6.0583	0.9422
6.0897	0.935		6.0897	0.9357
6.1211	0.9317		6.1211	0.9321
6.1525	0.9287		6.1525	0.9293
6.1839	0.923		6.1839	0.9237
6.2152	0.919		6.2152	0.9202
6.2466	0.9165		6.2466	0.9167
6.278	0.9148		6.278	0.9148
6.3094	0.9152		6.3094	0.9151
6.3408	0.9111		6.3408	0.9115
6.3722	0.9097		6.3722	0.91
6.4036	0.9071		6.4036	0.9072
6.435	0.907		6.435	0.9067
6.4664	0.904		6.4664	0.9044
6.4978	0.9033		6.4978	0.9035
6.5291	0.9028		6.5291	0.9024
6.5605	0.9027		6.5605	0.9022
6.5919	0.9016		6.5919	0.9018
6.6233	0.8984		6.6233	0.8991
6.6547	0.8947		6.6547	0.8951
6.6861	0.8983		6.6861	0.8982
6.7175	0.899		6.7175	0.8987
6.7489	0.8971		6.7489	0.8969
6.7803	0.8949		6.7803	0.8946
6.8117	0.895		6.8117	0.8945
6.843	0.8958		6.843	0.8951
6.8744	0.8939		6.8744	0.8936
6.9058	0.8934		6.9058	0.8933
6.9372	0.8928		6.9372	0.8925
6.9686	0.8915		6.9686	0.8911
7	0.8921		7	0.8921

## Sheet: Fig. 2h
Forward			Backward
x (um)	MIM-Im (V)		x (um)	MIM-Im (V)
0	0.6539		0	0.6542
0.0314	0.6577		0.0314	0.6565
0.0628	0.6551		0.0628	0.6517
0.0942	0.6547		0.0942	0.6525
0.1256	0.6557		0.1256	0.6566
0.157	0.6537		0.157	0.6541
0.1883	0.6557		0.1883	0.6552
0.2197	0.6522		0.2197	0.6527
0.2511	0.6531		0.2511	0.6558
0.2825	0.6516		0.2825	0.6536
0.3139	0.6572		0.3139	0.658
0.3453	0.6595		0.3453	0.6595
0.3767	0.6545		0.3767	0.654
0.4081	0.6584		0.4081	0.6575
0.4395	0.6602		0.4395	0.6592
0.4709	0.6589		0.4709	0.6578
0.5022	0.6574		0.5022	0.6562
0.5336	0.6552		0.5336	0.6558
0.565	0.656		0.565	0.6549
0.5964	0.6579		0.5964	0.6569
0.6278	0.657		0.6278	0.6551
0.6592	0.6629		0.6592	0.6615
0.6906	0.6639		0.6906	0.6656
0.722	0.6714		0.722	0.6723
0.7534	0.667		0.7534	0.665
0.7848	0.6659		0.7848	0.6656
0.8161	0.6663		0.8161	0.667
0.8475	0.6778		0.8475	0.6779
0.8789	0.6841		0.8789	0.6835
0.9103	0.679		0.9103	0.6791
0.9417	0.679		0.9417	0.6779
0.9731	0.6845		0.9731	0.6833
1.0045	0.6875		1.0045	0.6888
1.0359	0.6919		1.0359	0.6917
1.0673	0.6958		1.0673	0.6942
1.0987	0.7049		1.0987	0.7046
1.13	0.7153		1.13	0.7142
1.1614	0.7296		1.1614	0.729
1.1928	0.7648		1.1928	0.7621
1.2242	0.7978		1.2242	0.7999
1.2556	0.8439		1.2556	0.836
1.287	0.8678		1.287	0.8676
1.3184	0.8701		1.3184	0.8642
1.3498	0.8865		1.3498	0.8779
1.3812	0.9002		1.3812	0.9023
1.4126	0.8788		1.4126	0.8808
1.4439	0.8784		1.4439	0.8757
1.4753	0.8956		1.4753	0.8928
1.5067	0.8781		1.5067	0.8792
1.5381	0.8827		1.5381	0.8812
1.5695	0.8672		1.5695	0.8646
1.6009	0.8649		1.6009	0.868
1.6323	0.8674		1.6323	0.8678
1.6637	0.8772		1.6637	0.8698
1.6951	0.8859		1.6951	0.8847
1.7265	0.8962		1.7265	0.8999
1.7578	0.8796		1.7578	0.8803
1.7892	0.8898		1.7892	0.8916
1.8206	0.864		1.8206	0.8673
1.852	0.8739		1.852	0.8776
1.8834	0.8648		1.8834	0.8614
1.9148	0.8764		1.9148	0.8773
1.9462	0.8837		1.9462	0.884
1.9776	0.8922		1.9776	0.8887
2.009	0.876		2.009	0.8844
2.0404	0.8818		2.0404	0.8804
2.0717	0.8954		2.0717	0.8988
2.1031	0.8994		2.1031	0.8984
2.1345	0.8973		2.1345	0.8952
2.1659	0.8912		2.1659	0.8843
2.1973	0.8871		2.1973	0.8889
2.2287	0.8775		2.2287	0.8792
2.2601	0.8795		2.2601	0.8794
2.2915	0.8788		2.2915	0.8769
2.3229	0.8826		2.3229	0.8794
2.3543	0.8824		2.3543	0.8786
2.3857	0.8638		2.3857	0.8639
2.417	0.8823		2.417	0.8845
2.4484	0.8911		2.4484	0.8951
2.4798	0.8756		2.4798	0.8771
2.5112	0.8713		2.5112	0.8747
2.5426	0.8734		2.5426	0.8721
2.574	0.885		2.574	0.8792
2.6054	0.8732		2.6054	0.872
2.6368	0.8948		2.6368	0.8963
2.6682	0.8885		2.6682	0.8896
2.6996	0.8933		2.6996	0.8931
2.7309	0.8752		2.7309	0.8839
2.7623	0.8706		2.7623	0.8653
2.7937	0.8787		2.7937	0.8813
2.8251	0.875		2.8251	0.8792
2.8565	0.8869		2.8565	0.8917
2.8879	0.8717		2.8879	0.8711
2.9193	0.877		2.9193	0.875
2.9507	0.8827		2.9507	0.8833
2.9821	0.8796		2.9821	0.8787
3.0135	0.8716		3.0135	0.8732
3.0448	0.8813		3.0448	0.8774
3.0762	0.8761		3.0762	0.8783
3.1076	0.879		3.1076	0.8746
3.139	0.8817		3.139	0.8796
3.1704	0.8877		3.1704	0.8861
3.2018	0.8815		3.2018	0.8826
3.2332	0.8839		3.2332	0.8819
3.2646	0.8623		3.2646	0.8571
3.296	0.8285		3.296	0.8396
3.3274	0.8619		3.3274	0.8602
3.3587	0.8697		3.3587	0.8731
3.3901	0.8438		3.3901	0.8368
3.4215	0.873		3.4215	0.8747
3.4529	0.8734		3.4529	0.8755
3.4843	0.8853		3.4843	0.8802
3.5157	0.8796		3.5157	0.8781
3.5471	0.8894		3.5471	0.8864
3.5785	0.8663		3.5785	0.8686
3.6099	0.8521		3.6099	0.8478
3.6413	0.8787		3.6413	0.8814
3.6726	0.8745		3.6726	0.8782
3.704	0.8736		3.704	0.876
3.7354	0.8891		3.7354	0.8901
3.7668	0.8698		3.7668	0.8749
3.7982	0.8876		3.7982	0.8871
3.8296	0.8604		3.8296	0.8652
3.861	0.8457		3.861	0.8573
3.8924	0.8502		3.8924	0.862
3.9238	0.8744		3.9238	0.8731
3.9552	0.8867		3.9552	0.8835
3.9865	0.8777		3.9865	0.8781
4.0179	0.8773		4.0179	0.8805
4.0493	0.8778		4.0493	0.8811
4.0807	0.884		4.0807	0.8865
4.1121	0.8645		4.1121	0.8697
4.1435	0.8575		4.1435	0.8601
4.1749	0.8898		4.1749	0.8872
4.2063	0.8923		4.2063	0.8917
4.2377	0.873		4.2377	0.8736
4.2691	0.8581		4.2691	0.8642
4.3004	0.8878		4.3004	0.8842
4.3318	0.8922		4.3318	0.8885
4.3632	0.8963		4.3632	0.8977
4.3946	0.8897		4.3946	0.8868
4.426	0.8629		4.426	0.8554
4.4574	0.8773		4.4574	0.8769
4.4888	0.8559		4.4888	0.8642
4.5202	0.8925		4.5202	0.8933
4.5516	0.8837		4.5516	0.8805
4.583	0.875		4.583	0.8773
4.6143	0.8907		4.6143	0.8892
4.6457	0.885		4.6457	0.8807
4.6771	0.8849		4.6771	0.8861
4.7085	0.8901		4.7085	0.8854
4.7399	0.8899		4.7399	0.8916
4.7713	0.8741		4.7713	0.8761
4.8027	0.8739		4.8027	0.8737
4.8341	0.8779		4.8341	0.8787
4.8655	0.8896		4.8655	0.8913
4.8969	0.8834		4.8969	0.8827
4.9283	0.8705		4.9283	0.8767
4.9596	0.8756		4.9596	0.8713
4.991	0.9036		4.991	0.9031
5.0224	0.8766		5.0224	0.8825
5.0538	0.9012		5.0538	0.9022
5.0852	0.8962		5.0852	0.8921
5.1166	0.8968		5.1166	0.8951
5.148	0.8951		5.148	0.8955
5.1794	0.8946		5.1794	0.8919
5.2108	0.8906		5.2108	0.8875
5.2422	0.8826		5.2422	0.8854
5.2735	0.8911		5.2735	0.8896
5.3049	0.8711		5.3049	0.8688
5.3363	0.8899		5.3363	0.8928
5.3677	0.8852		5.3677	0.8871
5.3991	0.8849		5.3991	0.8842
5.4305	0.8854		5.4305	0.8835
5.4619	0.8772		5.4619	0.8763
5.4933	0.8881		5.4933	0.8888
5.5247	0.896		5.5247	0.8904
5.5561	0.8957		5.5561	0.8962
5.5874	0.9061		5.5874	0.9061
5.6188	0.8862		5.6188	0.8917
5.6502	0.8649		5.6502	0.8778
5.6816	0.8715		5.6816	0.8727
5.713	0.8756		5.713	0.8731
5.7444	0.8708		5.7444	0.8782
5.7758	0.8537		5.7758	0.8542
5.8072	0.8048		5.8072	0.8075
5.8386	0.7469		5.8386	0.7508
5.87	0.7251		5.87	0.726
5.9013	0.7141		5.9013	0.7145
5.9327	0.7044		5.9327	0.706
5.9641	0.6979		5.9641	0.6988
5.9955	0.6877		5.9955	0.6884
6.0269	0.6907		6.0269	0.6927
6.0583	0.6876		6.0583	0.6894
6.0897	0.6792		6.0897	0.6807
6.1211	0.6764		6.1211	0.6789
6.1525	0.6764		6.1525	0.6782
6.1839	0.6756		6.1839	0.6768
6.2152	0.6699		6.2152	0.6713
6.2466	0.6744		6.2466	0.6758
6.278	0.6698		6.278	0.6686
6.3094	0.6656		6.3094	0.6658
6.3408	0.6642		6.3408	0.665
6.3722	0.6607		6.3722	0.6626
6.4036	0.6634		6.4036	0.6636
6.435	0.6642		6.435	0.6643
6.4664	0.6628		6.4664	0.6633
6.4978	0.6614		6.4978	0.6619
6.5291	0.6634		6.5291	0.6628
6.5605	0.659		6.5605	0.6577
6.5919	0.6639		6.5919	0.6651
6.6233	0.6606		6.6233	0.6616
6.6547	0.653		6.6547	0.6532
6.6861	0.6535		6.6861	0.654
6.7175	0.6536		6.7175	0.654
6.7489	0.6571		6.7489	0.6567
6.7803	0.657		6.7803	0.6563
6.8117	0.6563		6.8117	0.6563
6.843	0.6499		6.843	0.6514
6.8744	0.6564		6.8744	0.6572
6.9058	0.6587		6.9058	0.6574
6.9372	0.6567		6.9372	0.6561
6.9686	0.6565		6.9686	0.6569
7	0.6511		7	0.6517

## Sheet: Fig. 3a
-5 dBm			-7 dBm			-10 dBm			-15 dBm			-20 dBm			-25 dBm			INA noise			Spectrum analyzer noise			Phase noise curve
f (kHz)	Spectral amplitude (dBV/rtHz)		f (kHz)	Spectral amplitude (dBV/rtHz)		f (kHz)	Spectral amplitude (dBV/rtHz)		f (kHz)	Spectral amplitude (dBV/rtHz)		f (kHz)	Spectral amplitude (dBV/rtHz)		f (kHz)	Spectral amplitude (dBV/rtHz)		f (kHz)	Spectral amplitude (dBV/rtHz)		f (kHz)	Spectral amplitude (dBV/rtHz)		f (kHz)	Spectral amplitude (dBV/rtHz)
2.1602	-59.0856		1.9999	-64.2121		2.1602	-67.2366		2.1602	-71.9872		2.1602	-73.7964		2.1602	-75.5319		1.9999	-94.746		1.9999	-115.594		1	-28.23
2.4536	-59.4612		2.4238	-64.5408		2.4536	-67.534		2.4536	-72.1672		2.4536	-74.0463		2.4536	-75.6364		2.4238	-94.7225		2.4238	-116.324		10	-41.46
2.7471	-59.7681		2.8476	-64.894		2.7471	-67.7913		2.7471	-72.3996		2.7471	-73.9982		2.7471	-75.4247		2.8476	-94.99		2.8476	-116.868		100	-42.91
3.0405	-59.9657		3.2715	-65.1997		3.0405	-68.0807		3.0405	-72.4958		3.0405	-73.914		3.0405	-75.2973		3.2715	-95.3231		3.2715	-117.274		1000	-51.66
3.3339	-60.3536		3.6954	-65.4616		3.3339	-68.3172		3.3339	-72.6894		3.3339	-73.9982		3.3339	-75.4978		3.6954	-95.3171		3.6954	-117.445
3.6274	-60.516		4.1192	-65.9062		3.6274	-68.4828		3.6274	-73.0912		3.6274	-74.2021		3.6274	-75.6232		4.1192	-95.4011		4.1192	-117.719
3.9208	-60.6453		4.5431	-66.3183		3.9208	-68.771		3.9208	-73.317		3.9208	-74.5792		3.9208	-75.8287		4.5431	-95.6527		4.5431	-118.034
4.2143	-60.9639		4.9669	-66.5906		4.2143	-69.0228		4.2143	-73.4869		4.2143	-74.6892		4.2143	-76.0543		4.9669	-95.8973		4.9669	-118.247
4.5077	-61.426		5.3908	-66.8411		4.5077	-69.3149		4.5077	-73.5957		4.5077	-74.986		4.5077	-76.1276		5.3908	-96.01		5.3908	-118.226
4.8011	-61.888		5.8146	-67.1604		4.8011	-69.5479		4.8011	-73.7998		4.8011	-75.3128		4.8011	-76.2528		5.8146	-95.9329		5.8146	-118.041
5.0946	-62.1957		6.2385	-67.4764		5.0946	-69.7659		5.0946	-74.0319		5.0946	-75.6753		5.0946	-76.4758		6.2385	-95.9806		6.2385	-118.106
5.388	-62.3032		6.6623	-67.774		5.388	-69.9352		5.388	-74.157		5.388	-76.0362		5.388	-76.6177		6.6623	-96.2956		6.6623	-118.257
5.6814	-62.45		7.0862	-67.9371		5.6814	-70.0509		5.6814	-74.2399		5.6814	-76.2479		5.6814	-76.6866		7.0862	-96.3588		7.0862	-118.394
5.9749	-62.597		7.5101	-68.1032		5.9749	-70.1441		5.9749	-74.398		5.9749	-76.1976		5.9749	-76.6385		7.5101	-96.4643		7.5101	-118.492
6.2683	-62.9534		7.9339	-68.3293		6.2683	-70.1787		6.2683	-74.596		6.2683	-76.3799		6.2683	-76.8461		7.9339	-96.6026		7.9339	-118.508
6.5618	-63.2145		8.3578	-68.5931		6.5618	-70.4237		6.5618	-74.739		6.5618	-76.5711		6.5618	-76.9842		8.3578	-96.6003		8.3578	-118.687
6.8552	-63.2973		8.7816	-68.8297		6.8552	-70.9483		6.8552	-74.8336		6.8552	-76.8651		6.8552	-77.0658		8.7816	-96.6411		8.7816	-118.629
7.1486	-63.6089		9.2055	-69.0251		7.1486	-71.3835		7.1486	-74.93		7.1486	-76.8242		7.1486	-77.0358		9.2055	-96.6318		9.2055	-118.564
7.4421	-63.8441		9.6293	-69.3321		7.4421	-71.5632		7.4421	-75.0333		7.4421	-76.7365		7.4421	-77.0943		9.6293	-96.6655		9.6293	-118.679
7.7355	-63.8537		10.0532	-69.5097		7.7355	-71.4354		7.7355	-75.1316		7.7355	-76.6825		7.7355	-77.1134		10.0532	-96.6909		10.0532	-118.743
8.029	-64.0317		10.477	-69.7084		8.029	-71.3435		8.029	-75.1153		8.029	-76.6523		8.029	-77.133		10.477	-96.8091		10.477	-118.722
8.3224	-64.3485		10.9009	-69.9864		8.3224	-71.6191		8.3224	-75.1455		8.3224	-76.6379		8.3224	-77.1026		10.9009	-96.8866		10.9009	-118.757
8.6158	-64.5437		11.3248	-70.0606		8.6158	-71.8003		8.6158	-75.2202		8.6158	-76.6312		8.6158	-77.0858		11.3248	-96.9737		11.3248	-118.82
8.9093	-64.6399		11.7486	-70.0771		8.9093	-71.8697		8.9093	-75.2423		8.9093	-76.4527		8.9093	-77.1548		11.7486	-97.0208		11.7486	-118.809
9.2027	-64.7886		12.1725	-70.1302		9.2027	-71.9665		9.2027	-75.1656		9.2027	-76.4759		9.2027	-77.1923		12.1725	-97.0377		12.1725	-118.851
9.4961	-65.0675		12.5963	-70.2322		9.4961	-72.1321		9.4961	-75.2989		9.4961	-76.5473		9.4961	-77.0438		12.5963	-97.1714		12.5963	-118.878
9.7896	-65.1963		13.0202	-70.4155		9.7896	-72.2902		9.7896	-75.5052		9.7896	-76.4543		9.7896	-76.8647		13.0202	-97.3917		13.0202	-119.078
10.083	-65.1526		13.444	-70.6396		10.083	-72.4182		10.083	-75.6312		10.083	-76.416		10.083	-76.8468		13.444	-97.3317		13.444	-119.205
10.3765	-65.3307		13.8679	-70.7626		10.3765	-72.3223		10.3765	-75.7375		10.3765	-76.4884		10.3765	-76.9712		13.8679	-97.2378		13.8679	-119.155
10.6699	-65.5008		14.2917	-70.8824		10.6699	-72.3711		10.6699	-75.8242		10.6699	-76.7102		10.6699	-77.0643		14.2917	-97.2685		14.2917	-119.24
10.9633	-65.6112		14.7156	-70.8185		10.9633	-72.7392		10.9633	-75.9782		10.9633	-76.6579		10.9633	-77.0705		14.7156	-97.2237		14.7156	-119.433
11.2568	-65.8366		15.1395	-70.855		11.2568	-72.7781		11.2568	-75.8855		11.2568	-76.555		11.2568	-77.0235		15.1395	-97.1503		15.1395	-119.451
11.5502	-66.0155		15.5633	-71.0073		11.5502	-72.6272		11.5502	-75.7448		11.5502	-76.6689		11.5502	-77.0717		15.5633	-97.2448		15.5633	-119.309
11.8437	-66.1421		15.9872	-71.2156		11.8437	-72.6693		11.8437	-75.7553		11.8437	-76.7422		11.8437	-77.0472		15.9872	-97.2861		15.9872	-119.38
12.1371	-66.1207		16.411	-71.389		12.1371	-72.8224		12.1371	-75.8235		12.1371	-76.6198		12.1371	-77.0754		16.411	-97.3274		16.411	-119.527
12.4305	-66.2114		16.8349	-71.5045		12.4305	-73.0505		12.4305	-76.1134		12.4305	-76.88		12.4305	-77.3922		16.8349	-97.4215		16.8349	-119.544
12.724	-66.4202		17.2587	-71.5456		12.724	-73.2376		12.724	-76.1283		12.724	-77.088		12.724	-77.6126		17.2587	-97.5491		17.2587	-119.679
13.0174	-66.5896		17.6826	-71.5127		13.0174	-73.302		13.0174	-76.1014		13.0174	-77.2173		13.0174	-77.4726		17.6826	-97.4617		17.6826	-119.789
13.3108	-66.5758		18.1064	-71.6861		13.3108	-73.3786		13.3108	-76.1528		13.3108	-77.2628		13.3108	-77.2762		18.1064	-97.3994		18.1064	-119.812
13.6043	-66.6099		18.5303	-71.6967		13.6043	-73.4048		13.6043	-76.0682		13.6043	-77.3385		13.6043	-77.231		18.5303	-97.4407		18.5303	-119.93
13.8977	-66.7404		18.9541	-71.6906		13.8977	-73.3243		13.8977	-76.0519		13.8977	-77.2572		13.8977	-77.2045		18.9541	-97.5355		18.9541	-119.973
14.1912	-66.8082		19.378	-71.8398		14.1912	-73.3526		14.1912	-76.205		14.1912	-77.1873		14.1912	-77.051		19.378	-97.6803		19.378	-119.96
14.4846	-66.834		19.8019	-72.0253		14.4846	-73.4807		14.4846	-76.4684		14.4846	-77.1988		14.4846	-77.2629		19.8019	-97.7628		19.8019	-120.032
14.778	-66.978		20.2257	-72.0415		14.778	-73.6069		14.778	-76.5247		14.778	-77.331		14.778	-77.5685		20.2257	-97.7459		20.2257	-120.154
15.0715	-67.192		20.6496	-72.1107		15.0715	-73.7843		15.0715	-76.3541		15.0715	-77.3983		15.0715	-77.4855		20.6496	-97.7292		20.6496	-120.441
15.3649	-67.2918		21.0734	-72.1286		15.3649	-73.8296		15.3649	-76.2713		15.3649	-77.3405		15.3649	-77.3769		21.0734	-97.6828		21.0734	-120.406
15.6583	-67.4078		21.4973	-72.1325		15.6583	-73.8607		15.6583	-76.3933		15.6583	-77.2476		15.6583	-77.3476		21.4973	-97.7054		21.4973	-120.4
15.9518	-67.3694		21.9211	-72.2721		15.9518	-73.9238		15.9518	-76.5573		15.9518	-77.2103		15.9518	-77.4752		21.9211	-97.7041		21.9211	-120.397
16.2452	-67.4455		22.345	-72.3273		16.2452	-73.8656		16.2452	-76.6328		16.2452	-77.2051		16.2452	-77.5067		22.345	-97.7878		22.345	-120.501
16.5387	-67.6548		22.7688	-72.3713		16.5387	-73.8644		16.5387	-76.7293		16.5387	-77.2032		16.5387	-77.4982		22.7688	-97.765		22.7688	-120.664
16.8321	-67.6008		23.1927	-72.4129		16.8321	-73.9703		16.8321	-76.7221		16.8321	-77.23		16.8321	-77.4684		23.1927	-97.641		23.1927	-120.684
17.1255	-67.5697		23.6166	-72.3644		17.1255	-74.1589		17.1255	-76.5977		17.1255	-77.1991		17.1255	-77.41		23.6166	-97.6452		23.6166	-120.69
17.419	-67.7619		24.0404	-72.3523		17.419	-74.2728		17.419	-76.5437		17.419	-77.1383		17.419	-77.4074		24.0404	-97.7479		24.0404	-120.683
17.7124	-67.9471		24.4643	-72.3512		17.7124	-74.2765		17.7124	-76.599		17.7124	-77.0679		17.7124	-77.2917		24.4643	-97.7454		24.4643	-120.791
18.0059	-68.0389		24.8881	-72.3863		18.0059	-74.2095		18.0059	-76.7087		18.0059	-76.9404		18.0059	-77.2446		24.8881	-97.7373		24.8881	-120.984
18.2993	-68.1637		25.312	-72.6142		18.2993	-74.1047		18.2993	-76.7271		18.2993	-76.9549		18.2993	-77.2802		25.312	-97.6108		25.312	-121.051
18.5927	-68.1464		25.7358	-72.7396		18.5927	-74.1496		18.5927	-76.6669		18.5927	-77.1165		18.5927	-77.3447		25.7358	-97.6781		25.7358	-121.033
18.8862	-68.1147		26.1597	-72.7963		18.8862	-74.2613		18.8862	-76.5537		18.8862	-77.0704		18.8862	-77.4015		26.1597	-97.9092		26.1597	-121.084
19.1796	-68.0589		26.5835	-72.8224		19.1796	-74.4935		19.1796	-76.4969		19.1796	-77.1415		19.1796	-77.2549		26.5835	-98.1045		26.5835	-121.2
19.473	-68.03		27.0074	-72.9138		19.473	-74.6238		19.473	-76.4471		19.473	-77.218		19.473	-77.2824		27.0074	-98.0649		27.0074	-121.246
19.7665	-68.2989		27.4313	-73.0196		19.7665	-74.68		19.7665	-76.5804		19.7665	-77.3171		19.7665	-77.4051		27.4313	-98.0021		27.4313	-121.233
20.0599	-68.4716		27.8551	-73.0423		20.0599	-74.6856		20.0599	-76.6875		20.0599	-77.4089		20.0599	-77.4188		27.8551	-98.0264		27.8551	-121.284
20.3534	-68.4371		28.279	-73.0789		20.3534	-74.6668		20.3534	-76.7193		20.3534	-77.4596		20.3534	-77.3339		28.279	-97.987		28.279	-121.469
20.6468	-68.4038		28.7028	-73.0634		20.6468	-74.6666		20.6468	-76.6706		20.6468	-77.4004		20.6468	-77.4872		28.7028	-97.9822		28.7028	-121.593
20.9402	-68.3905		29.1267	-73.1042		20.9402	-74.5465		20.9402	-76.7608		20.9402	-77.5277		20.9402	-77.6784		29.1267	-97.9372		29.1267	-121.572
21.2337	-68.6832		29.5505	-73.0621		21.2337	-74.638		21.2337	-76.7794		21.2337	-77.5405		21.2337	-77.6012		29.5505	-97.8635		29.5505	-121.659
21.5271	-68.8747		29.9744	-72.9898		21.5271	-74.7309		21.5271	-76.7179		21.5271	-77.453		21.5271	-77.5612		29.9744	-97.8441		29.9744	-121.821
21.8206	-68.8196		30.3982	-73.0346		21.8206	-74.7067		21.8206	-76.7317		21.8206	-77.4259		21.8206	-77.4844		30.3982	-97.9		30.3982	-121.902
22.114	-68.7439		30.8221	-73.0947		22.114	-74.7164		22.114	-76.8146		22.114	-77.5298		22.114	-77.5601		30.8221	-97.9996		30.8221	-121.909
22.4074	-68.7589		31.2459	-73.2168		22.4074	-74.7016		22.4074	-76.8075		22.4074	-77.4396		22.4074	-77.5236		31.2459	-97.893		31.2459	-122.035
22.7009	-68.8355		31.6698	-73.2309		22.7009	-74.7067		22.7009	-76.801		22.7009	-77.3224		22.7009	-77.3854		31.6698	-97.7901		31.6698	-122.076
22.9943	-68.8413		32.0937	-73.2354		22.9943	-74.7746		22.9943	-76.7999		22.9943	-77.3444		22.9943	-77.3332		32.0937	-97.9691		32.0937	-122.2
23.2877	-68.849		32.5175	-73.23		23.2877	-74.7862		23.2877	-76.674		23.2877	-77.2372		23.2877	-77.3392		32.5175	-98.0319		32.5175	-122.271
23.5812	-68.8594		32.9414	-73.2028		23.5812	-74.7858		23.5812	-76.7426		23.5812	-77.2706		23.5812	-77.3804		32.9414	-98.0722		32.9414	-122.2
23.8746	-68.9898		33.3652	-73.3917		23.8746	-74.8155		23.8746	-76.9079		23.8746	-77.4668		23.8746	-77.4002		33.3652	-97.906		33.3652	-122.161
24.1681	-69.0421		33.7891	-73.4868		24.1681	-74.8689		24.1681	-76.8166		24.1681	-77.4062		24.1681	-77.3149		33.7891	-97.7228		33.7891	-122.201
24.4615	-68.999		34.2129	-73.565		24.4615	-75.0043		24.4615	-76.7406		24.4615	-77.24		24.4615	-77.4108		34.2129	-97.6737		34.2129	-122.253
24.7549	-68.9969		34.6368	-73.5919		24.7549	-75.0979		24.7549	-76.8531		24.7549	-77.1433		24.7549	-77.4386		34.6368	-97.8606		34.6368	-122.371
25.0484	-69.1249		35.0606	-73.6176		25.0484	-74.9635		25.0484	-76.9177		25.0484	-77.0654		25.0484	-77.4707		35.0606	-97.9269		35.0606	-122.541
25.3418	-69.2951		35.4845	-73.6738		25.3418	-74.9838		25.3418	-76.9406		25.3418	-77.3407		25.3418	-77.4127		35.4845	-97.9518		35.4845	-122.631
25.6352	-69.3829		35.9084	-73.5832		25.6352	-75.1635		25.6352	-77.0506		25.6352	-77.499		25.6352	-77.4736		35.9084	-98.1055		35.9084	-122.582
25.9287	-69.3856		36.3322	-73.6392		25.9287	-75.0876		25.9287	-77.1152		25.9287	-77.3203		25.9287	-77.5268		36.3322	-97.9811		36.3322	-122.516
26.2221	-69.4332		36.7561	-73.6527		26.2221	-75.1332		26.2221	-76.9733		26.2221	-77.168		26.2221	-77.4161		36.7561	-98.0112		36.7561	-122.485
26.5156	-69.5103		37.1799	-73.5559		26.5156	-75.2922		26.5156	-76.9023		26.5156	-77.2904		26.5156	-77.3211		37.1799	-98.1551		37.1799	-122.506
26.809	-69.5311		37.6038	-73.5456		26.809	-75.3445		26.809	-77.1515		26.809	-77.3478		26.809	-77.3773		37.6038	-98.1698		37.6038	-122.566
27.1024	-69.3909		38.0276	-73.5257		27.1024	-75.3845		27.1024	-77.1826		27.1024	-77.4765		27.1024	-77.3335		38.0276	-98.1648		38.0276	-122.723
27.3959	-69.4392		38.4515	-73.6006		27.3959	-75.3972		27.3959	-77.0738		27.3959	-77.4514		27.3959	-77.3244		38.4515	-97.9946		38.4515	-122.87
27.6893	-69.5356		38.8753	-73.6628		27.6893	-75.4621		27.6893	-77.174		27.6893	-77.4724		27.6893	-77.4507		38.8753	-97.9278		38.8753	-122.811
27.9828	-69.6356		39.2992	-73.8137		27.9828	-75.496		27.9828	-77.169		27.9828	-77.6131		27.9828	-77.4133		39.2992	-97.9685		39.2992	-122.787
28.2762	-69.741		39.7231	-73.9158		28.2762	-75.4753		28.2762	-77.2129		28.2762	-77.5688		28.2762	-77.4248		39.7231	-98.1014		39.7231	-122.755
28.5696	-69.7023		40.1469	-73.8742		28.5696	-75.4476		28.5696	-77.1017		28.5696	-77.4442		28.5696	-77.4987		40.1469	-98.1617		40.1469	-122.781
28.8631	-69.825		40.5708	-74.0178		28.8631	-75.4283		28.8631	-76.9976		28.8631	-77.41		28.8631	-77.7549		40.5708	-98.1366		40.5708	-123.008
29.1565	-69.9943		40.9946	-74.0308		29.1565	-75.4426		29.1565	-77.0911		29.1565	-77.5136		29.1565	-77.8028		40.9946	-98.225		40.9946	-123.184
29.4499	-69.988		41.4185	-73.9654		29.4499	-75.5086		29.4499	-77.1913		29.4499	-77.5233		29.4499	-77.6635		41.4185	-98.327		41.4185	-123.144
29.7434	-69.8705		41.8423	-73.8393		29.7434	-75.6141		29.7434	-77.3347		29.7434	-77.5228		29.7434	-77.5497		41.8423	-98.374		41.8423	-123.158
30.0368	-69.7855		42.2662	-73.8789		30.0368	-75.7589		30.0368	-77.3641		30.0368	-77.5585		30.0368	-77.7083		42.2662	-98.2404		42.2662	-123.204
30.3303	-69.8228		42.69	-73.9973		30.3303	-75.8525		30.3303	-77.177		30.3303	-77.4004		30.3303	-77.7332		42.69	-98.257		42.69	-123.303
30.6237	-69.8679		43.1139	-73.9698		30.6237	-75.7057		30.6237	-76.9451		30.6237	-77.196		30.6237	-77.6082		43.1139	-98.2827		43.1139	-123.357
30.9171	-69.97		43.5378	-73.8333		30.9171	-75.643		30.9171	-76.9014		30.9171	-77.0762		30.9171	-77.5524		43.5378	-98.2843		43.5378	-123.414
31.2106	-70.047		43.9616	-73.8521		31.2106	-75.7386		31.2106	-76.9763		31.2106	-77.3122		31.2106	-77.7051		43.9616	-98.2391		43.9616	-123.434
31.504	-70.2323		44.3855	-73.8788		31.504	-75.7917		31.504	-77.193		31.504	-77.6193		31.504	-77.8824		44.3855	-98.2268		44.3855	-123.373
31.7975	-70.3011		44.8093	-74.016		31.7975	-75.7864		31.7975	-77.2323		31.7975	-77.583		31.7975	-77.8817		44.8093	-98.1674		44.8093	-123.359
32.0909	-70.2974		45.2332	-74.2266		32.0909	-75.7406		32.0909	-77.2425		32.0909	-77.465		32.0909	-77.8038		45.2332	-98.2473		45.2332	-123.467
32.3843	-70.2552		45.657	-74.2907		32.3843	-75.6262		32.3843	-77.1866		32.3843	-77.3653		32.3843	-77.6151		45.657	-98.2484		45.657	-123.592
32.6778	-70.2186		46.0809	-74.4256		32.6778	-75.5943		32.6778	-77.0657		32.6778	-77.353		32.6778	-77.494		46.0809	-98.2612		46.0809	-123.598
32.9712	-70.3697		46.5047	-74.3485		32.9712	-75.6558		32.9712	-76.9905		32.9712	-77.3463		32.9712	-77.4719		46.5047	-98.0873		46.5047	-123.581
33.2646	-70.4186		46.9286	-74.1894		33.2646	-75.6541		33.2646	-76.9827		33.2646	-77.4464		33.2646	-77.5502		46.9286	-98.2269		46.9286	-123.449
33.5581	-70.32		47.3524	-74.3097		33.5581	-75.7414		33.5581	-77.1476		33.5581	-77.6516		33.5581	-77.5455		47.3524	-98.4009		47.3524	-123.522
33.8515	-70.3473		47.7763	-74.3865		33.8515	-75.8254		33.8515	-77.1663		33.8515	-77.642		33.8515	-77.582		47.7763	-98.2453		47.7763	-123.656
34.145	-70.5581		48.2002	-74.4726		34.145	-75.878		34.145	-77.2256		34.145	-77.5136		34.145	-77.559		48.2002	-98.1483		48.2002	-123.622
34.4384	-70.6128		48.624	-74.4251		34.4384	-76.0277		34.4384	-77.3153		34.4384	-77.4609		34.4384	-77.5495		48.624	-98.188		48.624	-123.627
34.7318	-70.4241		49.0479	-74.4652		34.7318	-76.0984		34.7318	-77.4753		34.7318	-77.4915		34.7318	-77.4149		49.0479	-98.2438		49.0479	-123.627
35.0253	-70.3818		49.4717	-74.5965		35.0253	-76.0854		35.0253	-77.3937		35.0253	-77.5459		35.0253	-77.3324		49.4717	-98.1908		49.4717	-123.672
35.3187	-70.5435		49.8956	-74.4462		35.3187	-75.8744		35.3187	-77.2385		35.3187	-77.371		35.3187	-77.4921		49.8956	-98.0766		49.8956	-123.746
35.6121	-70.5998		50.3194	-74.2429		35.6121	-75.7652		35.6121	-77.2041		35.6121	-77.3572		35.6121	-77.6002		50.3194	-98.1053		50.3194	-123.706
35.9056	-70.5524		50.7433	-74.2469		35.9056	-75.7114		35.9056	-77.1621		35.9056	-77.5304		35.9056	-77.591		50.7433	-98.2874		50.7433	-123.57
36.199	-70.5719		51.1671	-74.2862		36.199	-75.7795		36.199	-77.2339		36.199	-77.382		36.199	-77.6408		51.1671	-98.4239		51.1671	-123.516
36.4925	-70.6025		51.591	-74.3806		36.4925	-75.8969		36.4925	-77.3287		36.4925	-77.134		36.4925	-77.5161		51.591	-98.4644		51.591	-123.689
36.7859	-70.5689		52.0149	-74.288		36.7859	-76.0345		36.7859	-77.2692		36.7859	-77.0914		36.7859	-77.4598		52.0149	-98.4105		52.0149	-123.926
37.0793	-70.7488		52.4387	-74.4278		37.0793	-76.049		37.0793	-77.189		37.0793	-77.132		37.0793	-77.387		52.4387	-98.3087		52.4387	-124.002
37.3728	-70.8414		52.8626	-74.5144		37.3728	-76.0655		37.3728	-77.1371		37.3728	-77.2148		37.3728	-77.3539		52.8626	-98.372		52.8626	-123.926
37.6662	-70.7505		53.2864	-74.4968		37.6662	-75.9672		37.6662	-77.1321		37.6662	-77.2881		37.6662	-77.3004		53.2864	-98.5011		53.2864	-123.828
37.9597	-70.8011		53.7103	-74.4964		37.9597	-75.9815		37.9597	-77.0937		37.9597	-77.5149		37.9597	-77.4164		53.7103	-98.5287		53.7103	-123.747
38.2531	-70.7703		54.1341	-74.5699		38.2531	-75.954		38.2531	-77.2291		38.2531	-77.7844		38.2531	-77.629		54.1341	-98.4962		54.1341	-123.799
38.5465	-70.8369		54.558	-74.5756		38.5465	-75.9855		38.5465	-77.403		38.5465	-77.8085		38.5465	-77.5724		54.558	-98.2865		54.558	-123.879
38.84	-70.9556		54.9818	-74.5973		38.84	-76.1192		38.84	-77.5176		38.84	-77.6633		38.84	-77.4119		54.9818	-98.1547		54.9818	-123.888
39.1334	-71.0617		55.4057	-74.4423		39.1334	-76.3591		39.1334	-77.4556		39.1334	-77.6178		39.1334	-77.6006		55.4057	-98.2857		55.4057	-123.799
39.4268	-71.1421		55.8296	-74.2872		39.4268	-76.3227		39.4268	-77.3525		39.4268	-77.6037		39.4268	-77.6148		55.8296	-98.3772		55.8296	-123.917
39.7203	-71.0321		56.2534	-74.33		39.7203	-76.2297		39.7203	-77.4035		39.7203	-77.5534		39.7203	-77.4832		56.2534	-98.3422		56.2534	-124.005
40.0137	-70.9364		56.6773	-74.4054		40.0137	-76.2499		40.0137	-77.5774		40.0137	-77.5731		40.0137	-77.5708		56.6773	-98.3948		56.6773	-124.295
40.3072	-70.9943		57.1011	-74.4392		40.3072	-76.3048		40.3072	-77.4442		40.3072	-77.5833		40.3072	-77.6378		57.1011	-98.4503		57.1011	-124.4
40.6006	-71.0405		57.525	-74.5177		40.6006	-76.2288		40.6006	-77.298		40.6006	-77.5255		40.6006	-77.5055		57.525	-98.3579		57.525	-124.267
40.894	-70.957		57.9488	-74.442		40.894	-76.2575		40.894	-77.4015		40.894	-77.4076		40.894	-77.3525		57.9488	-98.2876		57.9488	-124.206
41.1875	-71.0711		58.3727	-74.5211		41.1875	-76.1664		41.1875	-77.4016		41.1875	-77.3516		41.1875	-77.3592		58.3727	-98.266		58.3727	-124.249
41.4809	-71.1221		58.7965	-74.6526		41.4809	-76.104		41.4809	-77.257		41.4809	-77.346		41.4809	-77.4317		58.7965	-98.2468		58.7965	-124.303
41.7744	-71.1065		59.2204	-74.7712		41.7744	-76.1639		41.7744	-77.2231		41.7744	-77.4413		41.7744	-77.5299		59.2204	-98.2515		59.2204	-124.291
42.0678	-70.9705		59.6443	-74.678		42.0678	-76.1281		42.0678	-77.4028		42.0678	-77.6302		42.0678	-77.4745		59.6443	-98.4643		59.6443	-124.353
42.3612	-70.8578		60.0681	-74.6435		42.3612	-76.0716		42.3612	-77.4941		42.3612	-77.6548		42.3612	-77.5117		60.0681	-98.3364		60.0681	-124.446
42.6547	-70.8724		60.492	-74.6542		42.6547	-76.0532		42.6547	-77.3991		42.6547	-77.5332		42.6547	-77.5709		60.492	-98.0491		60.492	-124.516
42.9481	-70.9614		60.9158	-74.6645		42.9481	-75.9494		42.9481	-77.2984		42.9481	-77.5088		42.9481	-77.4602		60.9158	-98.189		60.9158	-124.46
43.2415	-71.1461		61.3397	-74.6818		43.2415	-76.0555		43.2415	-77.3342		43.2415	-77.4881		43.2415	-77.4602		61.3397	-98.361		61.3397	-124.454
43.535	-71.1678		61.7635	-74.6492		43.535	-76.324		43.535	-77.3898		43.535	-77.5836		43.535	-77.5038		61.7635	-98.3237		61.7635	-124.457
43.8284	-71.1814		62.1874	-74.5752		43.8284	-76.3631		43.8284	-77.339		43.8284	-77.6237		43.8284	-77.5686		62.1874	-98.317		62.1874	-124.535
44.1219	-71.1418		62.6112	-74.5859		44.1219	-76.3086		44.1219	-77.315		44.1219	-77.5473		44.1219	-77.5968		62.6112	-98.2817		62.6112	-124.467
44.4153	-71.1283		63.0351	-74.7288		44.4153	-76.382		44.4153	-77.3028		44.4153	-77.5716		44.4153	-77.666		63.0351	-98.327		63.0351	-124.4
44.7087	-71.1746		63.4589	-74.8445		44.7087	-76.3402		44.7087	-77.3191		44.7087	-77.5629		44.7087	-77.5518		63.4589	-98.3152		63.4589	-124.457
45.0022	-71.1998		63.8828	-74.6737		45.0022	-76.379		45.0022	-77.3099		45.0022	-77.4864		45.0022	-77.5028		63.8828	-98.3038		63.8828	-124.395
45.2956	-71.1549		64.3067	-74.5859		45.2956	-76.3911		45.2956	-77.3952		45.2956	-77.5709		45.2956	-77.5453		64.3067	-98.3227		64.3067	-124.381
45.5891	-71.2426		64.7305	-74.535		45.5891	-76.3163		45.5891	-77.4052		45.5891	-77.7179		45.5891	-77.6045		64.7305	-98.3283		64.7305	-124.287
45.8825	-71.2804		65.1544	-74.4894		45.8825	-76.4961		45.8825	-77.4302		45.8825	-77.8871		45.8825	-77.6978		65.1544	-98.3563		65.1544	-124.141
46.1759	-71.2229		65.5782	-74.5854		46.1759	-76.4342		46.1759	-77.3465		46.1759	-77.7399		46.1759	-77.7259		65.5782	-98.341		65.5782	-124.205
46.4694	-71.2588		66.0021	-74.7635		46.4694	-76.3354		46.4694	-77.3708		46.4694	-77.4777		46.4694	-77.6986		66.0021	-98.2236		66.0021	-124.469
46.7628	-71.4402		66.4259	-74.8455		46.7628	-76.363		46.7628	-77.3851		46.7628	-77.3752		46.7628	-77.551		66.4259	-98.2555		66.4259	-124.64
47.0562	-71.5148		66.8498	-74.7361		47.0562	-76.3885		47.0562	-77.4237		47.0562	-77.4141		47.0562	-77.436		66.8498	-98.4062		66.8498	-124.669
47.3497	-71.5121		67.2736	-74.648		47.3497	-76.3385		47.3497	-77.6174		47.3497	-77.4255		47.3497	-77.4196		67.2736	-98.5477		67.2736	-124.501
47.6431	-71.3966		67.6975	-74.7841		47.6431	-76.2571		47.6431	-77.576		47.6431	-77.618		47.6431	-77.3261		67.6975	-98.4615		67.6975	-124.439
47.9366	-71.4391		68.1214	-74.9339		47.9366	-76.2127		47.9366	-77.5298		47.9366	-77.7738		47.9366	-77.4814		68.1214	-98.3054		68.1214	-124.588
48.23	-71.6382		68.5452	-74.9924		48.23	-76.3626		48.23	-77.5336		48.23	-77.7977		48.23	-77.5909		68.5452	-98.1953		68.5452	-124.566
48.5234	-71.8256		68.9691	-75.0505		48.5234	-76.56		48.5234	-77.5261		48.5234	-77.6015		48.5234	-77.5023		68.9691	-98.1521		68.9691	-124.512
48.8169	-71.812		69.3929	-74.9896		48.8169	-76.6239		48.8169	-77.3942		48.8169	-77.4281		48.8169	-77.3998		69.3929	-98.3469		69.3929	-124.469
49.1103	-71.8077		69.8168	-74.8744		49.1103	-76.6017		49.1103	-77.3617		49.1103	-77.6281		49.1103	-77.4458		69.8168	-98.3527		69.8168	-124.566
49.4037	-71.6507		70.2406	-74.8921		49.4037	-76.4465		49.4037	-77.4031		49.4037	-77.6221		49.4037	-77.6413		70.2406	-98.3076		70.2406	-124.602
49.6972	-71.5023		70.6645	-74.9717		49.6972	-76.3543		49.6972	-77.4867		49.6972	-77.5395		49.6972	-77.8202		70.6645	-98.3127		70.6645	-124.692
49.9906	-71.5617		71.0883	-75.037		49.9906	-76.4191		49.9906	-77.5584		49.9906	-77.499		49.9906	-77.6125		71.0883	-98.3525		71.0883	-124.604
50.2841	-71.7005		71.5122	-75.0035		50.2841	-76.5853		50.2841	-77.6268		50.2841	-77.522		50.2841	-77.4363		71.5122	-98.5415		71.5122	-124.429
50.5775	-71.7999		71.9361	-75.0174		50.5775	-76.5606		50.5775	-77.5475		50.5775	-77.4427		50.5775	-77.3675		71.9361	-98.5122		71.9361	-124.373
50.8709	-71.8028		72.3599	-74.9586		50.8709	-76.5823		50.8709	-77.4291		50.8709	-77.393		50.8709	-77.3857		72.3599	-98.4251		72.3599	-124.464
51.1644	-71.8515		72.7838	-74.8927		51.1644	-76.6044		51.1644	-77.4702		51.1644	-77.5159		51.1644	-77.4692		72.7838	-98.4558		72.7838	-124.383
51.4578	-71.8108		73.2076	-74.867		51.4578	-76.652		51.4578	-77.6233		51.4578	-77.7141		51.4578	-77.57		73.2076	-98.4478		73.2076	-124.314
51.7513	-71.7426		73.6315	-74.8555		51.7513	-76.6805		51.7513	-77.606		51.7513	-77.6546		51.7513	-77.5264		73.6315	-98.5554		73.6315	-124.371
52.0447	-71.7385		74.0553	-74.8517		52.0447	-76.6652		52.0447	-77.5256		52.0447	-77.6185		52.0447	-77.3449		74.0553	-98.5654		74.0553	-124.446
52.3381	-71.7249		74.4792	-74.8393		52.3381	-76.5956		52.3381	-77.5588		52.3381	-77.6958		52.3381	-77.4618		74.4792	-98.4981		74.4792	-124.56
52.6316	-71.6471		74.903	-75.0259		52.6316	-76.3962		52.6316	-77.4014		52.6316	-77.5284		52.6316	-77.4039		74.903	-98.4444		74.903	-124.665
52.925	-71.6459		75.3269	-75.0596		52.925	-76.3886		52.925	-77.4244		52.925	-77.3491		52.925	-77.3199		75.3269	-98.6047		75.3269	-124.548
53.2184	-71.6514		75.7508	-75.0181		53.2184	-76.5195		53.2184	-77.5587		53.2184	-77.5262		53.2184	-77.3596		75.7508	-98.4976		75.7508	-124.565
53.5119	-71.8661		76.1746	-75.0289		53.5119	-76.5983		53.5119	-77.6538		53.5119	-77.6816		53.5119	-77.4023		76.1746	-98.3675		76.1746	-124.542
53.8053	-71.931		76.5985	-75.0542		53.8053	-76.6671		53.8053	-77.6512		53.8053	-77.6563		53.8053	-77.2869		76.5985	-98.276		76.5985	-124.475
54.0988	-71.897		77.0223	-75.1458		54.0988	-76.6112		54.0988	-77.5044		54.0988	-77.4374		54.0988	-77.2441		77.0223	-98.2133		77.0223	-124.632
54.3922	-71.8813		77.4462	-75.1192		54.3922	-76.4415		54.3922	-77.4641		54.3922	-77.4678		54.3922	-77.4536		77.4462	-98.3249		77.4462	-124.593
54.6856	-71.9307		77.87	-75.0749		54.6856	-76.3556		54.6856	-77.5601		54.6856	-77.5913		54.6856	-77.6601		77.87	-98.3462		77.87	-124.479
54.9791	-71.931		78.2939	-75.0128		54.9791	-76.5237		54.9791	-77.6575		54.9791	-77.5462		54.9791	-77.605		78.2939	-98.3552		78.2939	-124.482
55.2725	-71.8548		78.7177	-74.9964		55.2725	-76.6727		55.2725	-77.7577		55.2725	-77.4708		55.2725	-77.5554		78.7177	-98.4907		78.7177	-124.679
55.566	-71.9418		79.1416	-75.0543		55.566	-76.6998		55.566	-77.7256		55.566	-77.4954		55.566	-77.6918		79.1416	-98.6056		79.1416	-124.816
55.8594	-72.1765		79.5654	-75.0228		55.8594	-76.6634		55.8594	-77.4832		55.8594	-77.4717		55.8594	-77.7281		79.5654	-98.6082		79.5654	-124.669
56.1528	-72.1145		79.9893	-74.8994		56.1528	-76.6152		56.1528	-77.4821		56.1528	-77.5687		56.1528	-77.6646		79.9893	-98.4478		79.9893	-124.585
56.4463	-71.9104		80.4132	-74.9027		56.4463	-76.7495		56.4463	-77.4736		56.4463	-77.602		56.4463	-77.5238		80.4132	-98.3277		80.4132	-124.682
56.7397	-71.8401		80.837	-75.0366		56.7397	-76.8722		56.7397	-77.4813		56.7397	-77.4729		56.7397	-77.4214		80.837	-98.4888		80.837	-124.738
57.0331	-71.9521		81.2609	-74.9817		57.0331	-76.7818		57.0331	-77.4917		57.0331	-77.5184		57.0331	-77.3763		81.2609	-98.6298		81.2609	-124.613
57.3266	-72.1367		81.6847	-74.9753		57.3266	-76.8485		57.3266	-77.5825		57.3266	-77.5729		57.3266	-77.3563		81.6847	-98.4722		81.6847	-124.638
57.62	-72.0452		82.1086	-75.106		57.62	-76.8226		57.62	-77.632		57.62	-77.4328		57.62	-77.3179		82.1086	-98.2576		82.1086	-124.721
57.9135	-71.8334		82.5324	-75.1434		57.9135	-76.7419		57.9135	-77.6666		57.9135	-77.5069		57.9135	-77.3974		82.5324	-98.411		82.5324	-124.647
58.2069	-71.9234		82.9563	-75.1325		58.2069	-76.7437		58.2069	-77.6707		58.2069	-77.5599		58.2069	-77.5653		82.9563	-98.6647		82.9563	-124.661
58.5003	-72.093		83.3801	-75.1644		58.5003	-76.8732		58.5003	-77.4657		58.5003	-77.5883		58.5003	-77.6223		83.3801	-98.5642		83.3801	-124.641
58.7938	-72.0875		83.804	-75.2325		58.7938	-76.7854		58.7938	-77.4555		58.7938	-77.6474		58.7938	-77.6502		83.804	-98.3859		83.804	-124.646
59.0872	-72.0695		84.2279	-75.1181		59.0872	-76.6627		59.0872	-77.6226		59.0872	-77.6574		59.0872	-77.7369		84.2279	-98.3427		84.2279	-124.574
59.3806	-72.0214		84.6517	-75.1497		59.3806	-76.6219		59.3806	-77.6811		59.3806	-77.694		59.3806	-77.7701		84.6517	-98.423		84.6517	-124.386
59.6741	-72.0275		85.0756	-75.199		59.6741	-76.6691		59.6741	-77.6637		59.6741	-77.925		59.6741	-77.5854		85.0756	-98.4472		85.0756	-124.414
59.9675	-72.2341		85.4994	-75.1476		59.9675	-76.7799		59.9675	-77.631		59.9675	-77.812		59.9675	-77.3915		85.4994	-98.5819		85.4994	-124.533
60.261	-72.4127		85.9233	-75.0367		60.261	-76.6983		60.261	-77.6859		60.261	-77.5144		60.261	-77.4987		85.9233	-98.6187		85.9233	-124.638
60.5544	-72.3115		86.3471	-75.0935		60.5544	-76.7153		60.5544	-77.6773		60.5544	-77.4235		60.5544	-77.6436		86.3471	-98.4665		86.3471	-124.609
60.8478	-72.1838		86.771	-75.1038		60.8478	-76.8174		60.8478	-77.5867		60.8478	-77.4736		60.8478	-77.6288		86.771	-98.4083		86.771	-124.582
61.1413	-72.1565		87.1948	-75.0067		61.1413	-76.7597		61.1413	-77.5887		61.1413	-77.4872		61.1413	-77.5292		87.1948	-98.5064		87.1948	-124.628
61.4347	-72.2002		87.6187	-75.0135		61.4347	-76.7613		61.4347	-77.6959		61.4347	-77.4746		61.4347	-77.568		87.6187	-98.3795		87.6187	-124.752
61.7282	-72.2942		88.0426	-75.0802		61.7282	-76.8187		61.7282	-77.7949		61.7282	-77.6701		61.7282	-77.563		88.0426	-98.2261		88.0426	-124.742
62.0216	-72.4559		88.4664	-75.1248		62.0216	-76.8659		62.0216	-77.814		62.0216	-77.8209		62.0216	-77.4926		88.4664	-98.4141		88.4664	-124.364
62.315	-72.5202		88.8903	-75.1028		62.315	-76.9178		62.315	-77.6315		62.315	-77.7821		62.315	-77.5461		88.8903	-98.6455		88.8903	-124.112
62.6085	-72.3456		89.3141	-75.2608		62.6085	-76.937		62.6085	-77.6699		62.6085	-77.7208		62.6085	-77.8152		89.3141	-98.5896		89.3141	-124.318
62.9019	-72.2202		89.738	-75.186		62.9019	-76.909		62.9019	-77.6881		62.9019	-77.6689		62.9019	-77.6937		89.738	-98.4582		89.738	-124.555
63.1953	-72.2023		90.1618	-75.0805		63.1953	-76.9235		63.1953	-77.6342		63.1953	-77.6271		63.1953	-77.5829		90.1618	-98.2865		90.1618	-124.583
63.4888	-72.0379		90.5857	-75.0951		63.4888	-76.8406		63.4888	-77.5978		63.4888	-77.6686		63.4888	-77.4514		90.5857	-98.2827		90.5857	-124.556
63.7822	-72.0126		91.0095	-75.0997		63.7822	-76.9419		63.7822	-77.4303		63.7822	-77.6166		63.7822	-77.547		91.0095	-98.4164		91.0095	-124.466
64.0757	-72.0586		91.4334	-75.0455		64.0757	-76.9373		64.0757	-77.4785		64.0757	-77.5246		64.0757	-77.6329		91.4334	-98.4723		91.4334	-124.514
64.3691	-72.0918		91.8573	-74.9445		64.3691	-76.788		64.3691	-77.5318		64.3691	-77.4451		64.3691	-77.4701		91.8573	-98.3207		91.8573	-124.563
64.6625	-72.1515		92.2811	-75.023		64.6625	-76.7351		64.6625	-77.4808		64.6625	-77.3879		64.6625	-77.4393		92.2811	-98.3417		92.2811	-124.613
64.956	-72.1693		92.705	-75.019		64.956	-76.8348		64.956	-77.3726		64.956	-77.4128		64.956	-77.3767		92.705	-98.3538		92.705	-124.567
65.2494	-72.208		93.1288	-75.0695		65.2494	-76.8798		65.2494	-77.376		65.2494	-77.5799		65.2494	-77.3808		93.1288	-98.3665		93.1288	-124.624
65.5429	-72.2982		93.5527	-75.0974		65.5429	-76.8004		65.5429	-77.5388		65.5429	-77.7053		65.5429	-77.3449		93.5527	-98.5326		93.5527	-124.737
65.8363	-72.5525		93.9765	-75.099		65.8363	-76.8146		65.8363	-77.725		65.8363	-77.7907		65.8363	-77.5005		93.9765	-98.4854		93.9765	-124.84
66.1297	-72.6647		94.4004	-75.077		66.1297	-76.8218		66.1297	-77.794		66.1297	-77.6421		66.1297	-77.517		94.4004	-98.3924		94.4004	-124.715
66.4232	-72.4963		94.8242	-75.1955		66.4232	-76.7241		66.4232	-77.5878		66.4232	-77.522		66.4232	-77.5632		94.8242	-98.46		94.8242	-124.585
66.7166	-72.25		95.2481	-75.3442		66.7166	-76.7415		66.7166	-77.6243		66.7166	-77.671		66.7166	-77.7418		95.2481	-98.4063		95.2481	-124.529
67.01	-72.3559		95.6719	-75.3379		67.01	-76.8782		67.01	-77.5751		67.01	-77.7766		67.01	-77.7064		95.6719	-98.3798		95.6719	-124.436
67.3035	-72.4136		96.0958	-75.3727		67.3035	-76.8313		67.3035	-77.6522		67.3035	-77.691		67.3035	-77.6161		96.0958	-98.6199		96.0958	-124.42
67.5969	-72.4782		96.5197	-75.3652		67.5969	-76.8199		67.5969	-77.7227		67.5969	-77.693		67.5969	-77.7338		96.5197	-98.7153		96.5197	-124.569
67.8904	-72.6702		96.9435	-75.366		67.8904	-76.8212		67.8904	-77.6028		67.8904	-77.7213		67.8904	-77.5987		96.9435	-98.553		96.9435	-124.705
68.1838	-72.4676		97.3674	-75.3958		68.1838	-76.6865		68.1838	-77.5502		68.1838	-77.7172		68.1838	-77.5329		97.3674	-98.4062		97.3674	-124.755
68.4772	-72.3099		97.7912	-75.252		68.4772	-76.7118		68.4772	-77.4679		68.4772	-77.7991		68.4772	-77.6248		97.7912	-98.2666		97.7912	-124.755
68.7707	-72.4739		98.2151	-75.1296		68.7707	-76.8075		68.7707	-77.5924		68.7707	-77.8235		68.7707	-77.7712		98.2151	-98.3109		98.2151	-124.643
69.0641	-72.6028		98.6389	-75.1193		69.0641	-76.7187		69.0641	-77.73		69.0641	-77.5924		69.0641	-77.7541		98.6389	-98.3289		98.6389	-124.565
69.3575	-72.5759		99.0628	-75.1826		69.3575	-76.6855		69.3575	-77.7195		69.3575	-77.529		69.3575	-77.6299		99.0628	-98.4346		99.0628	-124.531
69.651	-72.5905		99.4866	-75.2612		69.651	-76.8134		69.651	-77.6498		69.651	-77.5775		69.651	-77.5719		99.4866	-98.5593		99.4866	-124.509
69.9444	-72.7724		99.9105	-75.2132		69.9444	-76.867		69.9444	-77.443		69.9444	-77.6952		69.9444	-77.6416		99.9105	-98.4213		99.9105	-124.556
70.2379	-72.7164		100.334	-75.448		70.2379	-76.7712		70.2379	-77.4031		70.2379	-77.5627		70.2379	-77.6509		100.334	-98.5038		100.334	-124.652
70.5313	-72.5536		100.758	-75.593		70.5313	-76.8091		70.5313	-77.4118		70.5313	-77.4421		70.5313	-77.6781		100.758	-98.5182		100.758	-124.64
70.8247	-72.5332		101.182	-75.7797		70.8247	-76.8531		70.8247	-77.4303		70.8247	-77.4699		70.8247	-77.6667		101.182	-98.3847		101.182	-124.648
71.1182	-72.5079		101.606	-75.8164		71.1182	-76.8899		71.1182	-77.6494		71.1182	-77.6514		71.1182	-77.6749		101.606	-98.3861		101.606	-124.71
71.4116	-72.6433		102.03	-75.656		71.4116	-76.8601		71.4116	-77.7619		71.4116	-77.6196		71.4116	-77.7374		102.03	-98.5723		102.03	-124.593
71.7051	-72.6167		102.454	-75.5777		71.7051	-76.8608		71.7051	-77.6348		71.7051	-77.5245		71.7051	-77.6857		102.454	-98.5909		102.454	-124.487
71.9985	-72.5338		102.877	-75.5098		71.9985	-76.8848		71.9985	-77.5545		71.9985	-77.4811		71.9985	-77.5152		102.877	-98.5271		102.877	-124.398
72.2919	-72.5032		103.301	-75.5021		72.2919	-76.8215		72.2919	-77.504		72.2919	-77.3708		72.2919	-77.5029		103.301	-98.5883		103.301	-124.41
72.5854	-72.5387		103.725	-75.6152		72.5854	-76.7262		72.5854	-77.5134		72.5854	-77.2452		72.5854	-77.5752		103.725	-98.4998		103.725	-124.45
72.8788	-72.6346		104.149	-75.7218		72.8788	-76.8229		72.8788	-77.6283		72.8788	-77.328		72.8788	-77.7923		104.149	-98.4664		104.149	-124.386
73.1722	-72.6257		104.573	-75.7616		73.1722	-76.9674		73.1722	-77.6616		73.1722	-77.5482		73.1722	-77.749		104.573	-98.5051		104.573	-124.369
73.4657	-72.6174		104.997	-75.7721		73.4657	-77.0558		73.4657	-77.577		73.4657	-77.5701		73.4657	-77.4343		104.997	-98.3926		104.997	-124.494
73.7591	-72.7004		105.421	-75.6974		73.7591	-77.1057		73.7591	-77.6515		73.7591	-77.5918		73.7591	-77.467		105.421	-98.4869		105.421	-124.513
74.0526	-72.7337		105.844	-75.6753		74.0526	-77.1866		74.0526	-77.6168		74.0526	-77.645		74.0526	-77.6079		105.844	-98.5675		105.844	-124.564
74.346	-72.7774		106.268	-75.6088		74.346	-77.0952		74.346	-77.54		74.346	-77.6345		74.346	-77.4595		106.268	-98.6047		106.268	-124.697
74.6394	-72.7394		106.692	-75.4063		74.6394	-76.9238		74.6394	-77.6016		74.6394	-77.6167		74.6394	-77.4119		106.692	-98.5187		106.692	-124.665
74.9329	-72.7332		107.116	-75.4085		74.9329	-76.9996		74.9329	-77.7602		74.9329	-77.6383		74.9329	-77.5495		107.116	-98.5534		107.116	-124.55
75.2263	-72.65		107.54	-75.3578		75.2263	-77.0938		75.2263	-77.809		75.2263	-77.5349		75.2263	-77.6431		107.54	-98.4994		107.54	-124.532
75.5198	-72.6017		107.964	-75.5014		75.5198	-76.9248		75.5198	-77.6033		75.5198	-77.4486		75.5198	-77.601		107.964	-98.3192		107.964	-124.413
75.8132	-72.6129		108.388	-75.702		75.8132	-76.9486		75.8132	-77.5711		75.8132	-77.481		75.8132	-77.5575		108.388	-98.375		108.388	-124.309
76.1066	-72.607		108.811	-75.6528		76.1066	-77.0001		76.1066	-77.6016		76.1066	-77.3232		76.1066	-77.3969		108.811	-98.7024		108.811	-124.351
76.4001	-72.6564		109.235	-75.5366		76.4001	-77.0623		76.4001	-77.6767		76.4001	-77.2749		76.4001	-77.3548		109.235	-98.7539		109.235	-124.358
76.6935	-72.7124		109.659	-75.5388		76.6935	-77.0482		76.6935	-77.8183		76.6935	-77.4178		76.6935	-77.5341		109.659	-98.6645		109.659	-124.301
76.9869	-72.7301		110.083	-75.6549		76.9869	-77.08		76.9869	-77.9246		76.9869	-77.4822		76.9869	-77.6872		110.083	-98.5528		110.083	-124.267
77.2804	-72.6932		110.507	-75.821		77.2804	-77.3545		77.2804	-77.9907		77.2804	-77.5787		77.2804	-77.6217		110.507	-98.4741		110.507	-124.031
77.5738	-72.74		110.931	-75.816		77.5738	-77.3907		77.5738	-77.7984		77.5738	-77.7509		77.5738	-77.5506		110.931	-98.5612		110.931	-123.904
77.8673	-72.7276		111.355	-75.7617		77.8673	-77.2055		77.8673	-77.6235		77.8673	-77.8126		77.8673	-77.6958		111.355	-98.7071		111.355	-124.221
78.1607	-72.6735		111.778	-75.6825		78.1607	-77.0244		78.1607	-77.7051		78.1607	-77.7148		78.1607	-77.7032		111.778	-98.56		111.778	-124.236
78.4541	-72.6326		112.202	-75.6585		78.4541	-77.0372		78.4541	-77.8727		78.4541	-77.58		78.4541	-77.616		112.202	-98.5513		112.202	-124.213
78.7476	-72.495		112.626	-75.6989		78.7476	-77.1567		78.7476	-77.7667		78.7476	-77.6774		78.7476	-77.5556		112.626	-98.6044		112.626	-124.356
79.041	-72.6303		113.05	-75.6929		79.041	-77.264		79.041	-77.5282		79.041	-77.5562		79.041	-77.6194		113.05	-98.5905		113.05	-124.321
79.3344	-72.7196		113.474	-75.7001		79.3344	-77.1104		79.3344	-77.4339		79.3344	-77.5167		79.3344	-77.587		113.474	-98.5449		113.474	-124.316
79.6279	-72.711		113.898	-75.7171		79.6279	-77.01		79.6279	-77.482		79.6279	-77.5586		79.6279	-77.7032		113.898	-98.4703		113.898	-124.44
79.9213	-72.6984		114.322	-75.6581		79.9213	-76.9015		79.9213	-77.505		79.9213	-77.6395		79.9213	-77.6933		114.322	-98.3395		114.322	-124.416
80.2148	-72.7812		114.745	-75.6335		80.2148	-76.9193		80.2148	-77.5691		80.2148	-77.499		80.2148	-77.6231		114.745	-98.3462		114.745	-124.266
80.5082	-72.8084		115.169	-75.6289		80.5082	-76.9916		80.5082	-77.7359		80.5082	-77.5186		80.5082	-77.7081		115.169	-98.5432		115.169	-124.323
80.8016	-72.7589		115.593	-75.6664		80.8016	-77.0366		80.8016	-77.7862		80.8016	-77.6962		80.8016	-77.5857		115.593	-98.5483		115.593	-124.404
81.0951	-72.7137		116.017	-75.6219		81.0951	-77.0967		81.0951	-77.7199		81.0951	-77.7176		81.0951	-77.5696		116.017	-98.598		116.017	-124.244
81.3885	-72.7436		116.441	-75.7281		81.3885	-77.2219		81.3885	-77.6823		81.3885	-77.6717		81.3885	-77.5836		116.441	-98.7079		116.441	-124.154
81.682	-72.9338		116.865	-75.768		81.682	-77.4158		81.682	-77.6197		81.682	-77.7719		81.682	-77.4624		116.865	-98.7204		116.865	-124.115
81.9754	-73.1005		117.289	-75.8093		81.9754	-77.4243		81.9754	-77.6766		81.9754	-77.8958		81.9754	-77.5018		117.289	-98.595		117.289	-124.189
82.2688	-73.0047		117.712	-75.6655		82.2688	-77.1376		82.2688	-77.8972		82.2688	-77.8686		82.2688	-77.6074		117.712	-98.5113		117.712	-124.203
82.5623	-72.8475		118.136	-75.6686		82.5623	-77.101		82.5623	-77.9853		82.5623	-77.658		82.5623	-77.604		118.136	-98.6633		118.136	-124.292
82.8557	-72.9898		118.56	-75.632		82.8557	-77.1556		82.8557	-77.9935		82.8557	-77.5845		82.8557	-77.5756		118.56	-98.7588		118.56	-124.247
83.1491	-73.1046		118.984	-75.6244		83.1491	-77.1166		83.1491	-78.0598		83.1491	-77.5735		83.1491	-77.419		118.984	-98.7797		118.984	-124.193
83.4426	-73.1526		119.408	-75.6834		83.4426	-77.1009		83.4426	-77.9232		83.4426	-77.5742		83.4426	-77.4387		119.408	-98.6633		119.408	-124.188
83.736	-73.0084		119.832	-75.7011		83.736	-77.0055		83.736	-77.8054		83.736	-77.5563		83.736	-77.6466		119.832	-98.5527		119.832	-124.107
84.0295	-72.8625		120.256	-75.6679		84.0295	-77.0661		84.0295	-77.6304		84.0295	-77.5151		84.0295	-77.5653		120.256	-98.4793		120.256	-124.11
84.3229	-72.8182		120.679	-75.5953		84.3229	-77.3265		84.3229	-77.547		84.3229	-77.6293		84.3229	-77.5407		120.679	-98.4396		120.679	-124.097
84.6163	-72.948		121.103	-75.5367		84.6163	-77.3574		84.6163	-77.622		84.6163	-77.7002		84.6163	-77.5199		121.103	-98.4056		121.103	-123.99
84.9098	-73.07		121.527	-75.5647		84.9098	-77.3007		84.9098	-77.6637		84.9098	-77.6425		84.9098	-77.4319		121.527	-98.5727		121.527	-123.9
85.2032	-73.2113		121.951	-75.6208		85.2032	-77.2571		85.2032	-77.6626		85.2032	-77.5619		85.2032	-77.5109		121.951	-98.6539		121.951	-124.039
85.4967	-73.1491		122.375	-75.6188		85.4967	-77.1457		85.4967	-77.7419		85.4967	-77.5588		85.4967	-77.5949		122.375	-98.5705		122.375	-123.965
85.7901	-73.0091		122.799	-75.5862		85.7901	-77.1499		85.7901	-77.8518		85.7901	-77.5311		85.7901	-77.6975		122.799	-98.452		122.799	-123.87
86.0835	-73.0295		123.222	-75.6234		86.0835	-77.3098		86.0835	-77.7097		86.0835	-77.54		86.0835	-77.6197		123.222	-98.5587		123.222	-123.831
86.377	-73.0869		123.646	-75.6877		86.377	-77.3259		86.377	-77.7067		86.377	-77.5497		86.377	-77.5919		123.646	-98.6364		123.646	-123.879
86.6704	-72.9898		124.07	-75.7513		86.6704	-77.2805		86.6704	-77.6423		86.6704	-77.4894		86.6704	-77.5664		124.07	-98.5149		124.07	-123.839
86.9638	-72.8568		124.494	-75.9151		86.9638	-77.129		86.9638	-77.7264		86.9638	-77.4363		86.9638	-77.5287		124.494	-98.5149		124.494	-123.628
87.2573	-72.8438		124.918	-75.8652		87.2573	-77.002		87.2573	-77.6609		87.2573	-77.4761		87.2573	-77.588		124.918	-98.4251		124.918	-123.607
87.5507	-72.717		125.342	-75.6576		87.5507	-77.1532		87.5507	-77.6412		87.5507	-77.4922		87.5507	-77.6893		125.342	-98.5013		125.342	-123.691
87.8442	-72.7813		125.766	-75.7053		87.8442	-77.1511		87.8442	-77.5178		87.8442	-77.5676		87.8442	-77.6058		125.766	-98.7486		125.766	-123.477
88.1376	-73.0289		126.189	-75.729		88.1376	-77.0615		88.1376	-77.5028		88.1376	-77.6156		88.1376	-77.5408		126.189	-98.6611		126.189	-123.428
88.431	-73.1675		126.613	-75.6746		88.431	-76.9856		88.431	-77.5919		88.431	-77.4343		88.431	-77.6927		126.613	-98.573		126.613	-123.547
88.7245	-73.1764		127.037	-75.6237		88.7245	-77.0425		88.7245	-77.7195		88.7245	-77.0624		88.7245	-77.6428		127.037	-98.5688		127.037	-123.536
89.0179	-73.1648		127.461	-75.6741		89.0179	-77.1591		89.0179	-77.8362		89.0179	-77.3778		89.0179	-77.6224		127.461	-98.7074		127.461	-123.532
89.3113	-73.1071		127.885	-75.7443		89.3113	-77.1517		89.3113	-78.0579		89.3113	-77.7482		89.3113	-77.6231		127.885	-98.7864		127.885	-123.352
89.6048	-73.073		128.309	-75.8205		89.6048	-77.2629		89.6048	-78.1659		89.6048	-77.7288		89.6048	-77.59		128.309	-98.5192		128.309	-123.165
89.8982	-73.1271		128.733	-75.8626		89.8982	-77.3562		89.8982	-78.0688		89.8982	-77.5676		89.8982	-77.5467		128.733	-98.442		128.733	-123.15
90.1917	-73.2098		129.156	-75.8055		90.1917	-77.3323		90.1917	-77.9705		90.1917	-77.5489		90.1917	-77.5066		129.156	-98.6291		129.156	-123.097
90.4851	-73.1864		129.58	-75.7389		90.4851	-77.3372		90.4851	-77.9246		90.4851	-77.5227		90.4851	-77.5607		129.58	-98.762		129.58	-123.173
90.7785	-73.1302		130.004	-75.771		90.7785	-77.3521		90.7785	-77.7306		90.7785	-77.602		90.7785	-77.6191		130.004	-98.6586		130.004	-123.103
91.072	-73.0831		130.428	-75.719		91.072	-77.4232		91.072	-77.6964		91.072	-77.7549		91.072	-77.7474		130.428	-98.6948		130.428	-123.137
91.3654	-72.9805		130.852	-75.662		91.3654	-77.3244		91.3654	-77.7318		91.3654	-77.8191		91.3654	-77.5875		130.852	-98.6418		130.852	-123.207
91.6589	-72.9134		131.276	-75.4641		91.6589	-77.1613		91.6589	-77.6632		91.6589	-77.7786		91.6589	-77.4304		131.276	-98.4906		131.276	-123.099
91.9523	-73.0442		131.7	-75.4702		91.9523	-77.198		91.9523	-77.8112		91.9523	-77.7486		91.9523	-77.6647		131.7	-98.5506		131.7	-123.085
92.2457	-73.2232		132.124	-75.6777		92.2457	-77.2419		92.2457	-77.9372		92.2457	-77.6435		92.2457	-77.7172		132.124	-98.639		132.124	-123.121
92.5392	-73.0608		132.547	-75.7373		92.5392	-77.1735		92.5392	-77.8299		92.5392	-77.6356		92.5392	-77.6859		132.547	-98.7283		132.547	-123.1
92.8326	-73.0865		132.971	-75.7171		92.8326	-77.0517		92.8326	-77.7334		92.8326	-77.6754		92.8326	-77.5806		132.971	-98.7537		132.971	-122.852
93.126	-73.3443		133.395	-75.8379		93.126	-77.0522		93.126	-77.7693		93.126	-77.6817		93.126	-77.4845		133.395	-98.6452		133.395	-122.732
93.4195	-73.2789		133.819	-75.861		93.4195	-77.1843		93.4195	-77.7172		93.4195	-77.5998		93.4195	-77.3584		133.819	-98.6041		133.819	-122.954
93.7129	-73.1091		134.243	-75.7384		93.7129	-77.2538		93.7129	-77.6744		93.7129	-77.5575		93.7129	-77.3214		134.243	-98.7388		134.243	-123.24
94.0064	-73.0873		134.667	-75.6977		94.0064	-77.3258		94.0064	-77.6551		94.0064	-77.7043		94.0064	-77.52		134.667	-98.7136		134.667	-123.345
94.2998	-73.2		135.09	-75.5648		94.2998	-77.3633		94.2998	-77.6925		94.2998	-77.8246		94.2998	-77.6573		135.09	-98.8093		135.09	-123.475
94.5932	-73.3082		135.514	-75.3947		94.5932	-77.1584		94.5932	-77.6684		94.5932	-77.7506		94.5932	-77.6285		135.514	-98.7849		135.514	-123.42
94.8867	-73.2712		135.938	-75.3802		94.8867	-77.1133		94.8867	-77.7099		94.8867	-77.7392		94.8867	-77.587		135.938	-98.5986		135.938	-123.319
95.1801	-73.1834		136.362	-75.5253		95.1801	-77.2268		95.1801	-77.6767		95.1801	-77.7519		95.1801	-77.5513		136.362	-98.6557		136.362	-123.257
95.4736	-73.2446		136.786	-75.6028		95.4736	-77.2258		95.4736	-77.7782		95.4736	-77.6731		95.4736	-77.553		136.786	-98.6981		136.786	-123.176
95.767	-73.2275		137.21	-75.6851		95.767	-77.2276		95.767	-77.7596		95.767	-77.6327		95.767	-77.5226		137.21	-98.6629		137.21	-123.156
96.0604	-73.2187		137.634	-75.7071		96.0604	-77.3037		96.0604	-77.7505		96.0604	-77.558		96.0604	-77.5981		137.634	-98.8233		137.634	-123.305
96.3539	-73.182		138.058	-75.7502		96.3539	-77.2752		96.3539	-77.7752		96.3539	-77.5101		96.3539	-77.5838		138.058	-98.8222		138.058	-123.303
96.6473	-73.2186		138.481	-75.7502		96.6473	-77.311		96.6473	-77.7162		96.6473	-77.5687		96.6473	-77.5507		138.481	-98.6167		138.481	-123.33
96.9407	-73.2566		138.905	-75.7349		96.9407	-77.3037		96.9407	-77.85		96.9407	-77.6943		96.9407	-77.5747		138.905	-98.4197		138.905	-123.327
97.2342	-73.3537		139.329	-75.7143		97.2342	-77.356		97.2342	-77.8796		97.2342	-77.8119		97.2342	-77.6081		139.329	-98.4678		139.329	-123.334
97.5276	-73.257		139.753	-75.6653		97.5276	-77.2495		97.5276	-77.9383		97.5276	-77.7112		97.5276	-77.6043		139.753	-98.5239		139.753	-123.18
97.8211	-73.1124		140.177	-75.6588		97.8211	-77.1859		97.8211	-77.9416		97.8211	-77.6475		97.8211	-77.6578		140.177	-98.5863		140.177	-123.238
98.1145	-73.1709		140.601	-75.7153		98.1145	-77.2091		98.1145	-77.7098		98.1145	-77.7044		98.1145	-77.6674		140.601	-98.5659		140.601	-123.29
98.4079	-73.3644		141.024	-75.729		98.4079	-77.2853		98.4079	-77.5842		98.4079	-77.7107		98.4079	-77.5319		141.024	-98.5172		141.024	-123.215
98.7014	-73.4334		141.448	-75.6723		98.7014	-77.3519		98.7014	-77.5434		98.7014	-77.9529		98.7014	-77.5972		141.448	-98.3685		141.448	-123.147
98.9948	-73.1946		141.872	-75.7955		98.9948	-77.3154		98.9948	-77.6895		98.9948	-77.9895		98.9948	-77.574		141.872	-98.3397		141.872	-123.203
99.2883	-72.9633		142.296	-75.8725		99.2883	-77.2959		99.2883	-77.73		99.2883	-77.6152		99.2883	-77.5453		142.296	-98.5178		142.296	-123.287
99.5817	-73.0417		142.72	-75.6658		99.5817	-77.3844		99.5817	-77.6627		99.5817	-77.466		99.5817	-77.628		142.72	-98.6822		142.72	-123.142
99.8751	-73.2317		143.144	-75.4589		99.8751	-77.4129		99.8751	-77.7393		99.8751	-77.5966		99.8751	-77.5884		143.144	-98.5771		143.144	-123.107
100.169	-73.3242		143.568	-75.5121		100.169	-77.4432		100.169	-77.8687		100.169	-77.7365		100.169	-77.5945		143.568	-98.5009		143.568	-123.117
100.462	-73.2849		143.991	-75.4537		100.462	-77.435		100.462	-77.9903		100.462	-77.8247		100.462	-77.6048		143.991	-98.6178		143.991	-123.131
100.755	-73.3391		144.415	-75.4017		100.755	-77.3682		100.755	-77.9096		100.755	-77.8937		100.755	-77.5923		144.415	-98.5374		144.415	-123.324
101.049	-73.482		144.839	-75.4506		101.049	-77.2652		101.049	-77.63		101.049	-77.8273		101.049	-77.6093		144.839	-98.5312		144.839	-123.349
101.342	-73.4745		145.263	-75.5455		101.342	-77.3168		101.342	-77.6526		101.342	-77.6388		101.342	-77.4928		145.263	-98.6453		145.263	-123.183
101.636	-73.4435		145.687	-75.7134		101.636	-77.3567		101.636	-77.84		101.636	-77.637		101.636	-77.5294		145.687	-98.5628		145.687	-123.112
101.929	-73.3434		146.111	-75.8985		101.929	-77.2224		101.929	-77.777		101.929	-77.5335		101.929	-77.6684		146.111	-98.446		146.111	-123.204
102.223	-73.2408		146.535	-75.9519		102.223	-77.2654		102.223	-77.6749		102.223	-77.4313		102.223	-77.7633		146.535	-98.5149		146.535	-123.346
102.516	-73.1628		146.958	-75.6687		102.516	-77.255		102.516	-77.7961		102.516	-77.5478		102.516	-77.73		146.958	-98.5225		146.958	-123.391
102.809	-73.2019		147.382	-75.6574		102.809	-77.0584		102.809	-77.8553		102.809	-77.4914		102.809	-77.6508		147.382	-98.5712		147.382	-123.344
103.103	-73.4419		147.806	-75.7232		103.103	-77.0986		103.103	-77.8178		103.103	-77.4915		103.103	-77.6576		147.806	-98.6442		147.806	-123.177
103.396	-73.5117		148.23	-75.6273		103.396	-77.2719		103.396	-77.8165		103.396	-77.7006		103.396	-77.5457		148.23	-98.4111		148.23	-123.136
103.69	-73.3951		148.654	-75.6564		103.69	-77.3942		103.69	-77.6846		103.69	-77.7569		103.69	-77.4032		148.654	-98.3548		148.654	-123.202
103.983	-73.2148		149.078	-75.6617		103.983	-77.4755		103.983	-77.6589		103.983	-77.8531		103.983	-77.5848		149.078	-98.5678		149.078	-123.244
104.277	-73.2378		149.502	-75.6204		104.277	-77.5034		104.277	-77.7542		104.277	-77.8882		104.277	-77.7474		149.502	-98.5855		149.502	-123.365
104.57	-73.4572		149.925	-75.6324		104.57	-77.4432		104.57	-77.8138		104.57	-77.7948		104.57	-77.7243		149.925	-98.5615		149.925	-123.24
104.864	-73.6176		150.349	-75.6392		104.864	-77.2871		104.864	-77.7706		104.864	-77.6762		104.864	-77.5976		150.349	-98.5678		150.349	-123.05
105.157	-73.4051		150.773	-75.6242		105.157	-77.1651		105.157	-77.6561		105.157	-77.5319		105.157	-77.5024		150.773	-98.5854		150.773	-123.222
105.451	-73.1485		151.197	-75.693		105.451	-77.1039		105.451	-77.6201		105.451	-77.5268		105.451	-77.5675		151.197	-98.4916		151.197	-123.237
105.744	-73.1163		151.621	-75.7231		105.744	-77.2757		105.744	-77.5805		105.744	-77.5508		105.744	-77.5978		151.621	-98.5179		151.621	-123.325
106.037	-73.2892		152.045	-75.6251		106.037	-77.4054		106.037	-77.6612		106.037	-77.7008		106.037	-77.6718		152.045	-98.5738		152.045	-123.293
106.331	-73.4014		152.469	-75.6436		106.331	-77.3656		106.331	-77.9104		106.331	-77.7405		106.331	-77.8118		152.469	-98.5867		152.469	-123.068
106.624	-73.461		152.892	-75.665		106.624	-77.3695		106.624	-77.8743		106.624	-77.6801		106.624	-77.5536		152.892	-98.7307		152.892	-123.095
106.918	-73.3932		153.316	-75.6612		106.918	-77.3104		106.918	-77.6964		106.918	-77.6685		106.918	-77.3816		153.316	-98.8054		153.316	-123.023
107.211	-73.1796		153.74	-75.6702		107.211	-77.2805		107.211	-77.6126		107.211	-77.6813		107.211	-77.5499		153.74	-98.8717		153.74	-123.128
107.504	-73.2846		154.164	-75.6851		107.504	-77.4041		107.504	-77.6401		107.504	-77.644		107.504	-77.5591		154.164	-98.5494		154.164	-123.106
107.798	-73.4166		154.588	-75.7502		107.798	-77.5106		107.798	-77.7422		107.798	-77.6605		107.798	-77.465		154.588	-98.4564		154.588	-123.174
108.091	-73.4629		155.012	-75.8696		108.091	-77.5463		108.091	-77.8365		108.091	-77.5812		108.091	-77.4226		155.012	-98.723		155.012	-123.276
108.385	-73.5146		155.435	-75.7597		108.385	-77.5226		108.385	-77.8387		108.385	-77.4464		108.385	-77.6274		155.435	-98.8486		155.435	-123.24
108.678	-73.4602		155.859	-75.5699		108.678	-77.2449		108.678	-77.743		108.678	-77.5768		108.678	-77.6723		155.859	-98.7702		155.859	-123.122
108.972	-73.3337		156.283	-75.4939		108.972	-77.1863		108.972	-77.7966		108.972	-77.7428		108.972	-77.6763		156.283	-98.7028		156.283	-123.013
109.265	-73.3643		156.707	-75.6033		109.265	-77.3239		109.265	-77.9364		109.265	-77.7819		109.265	-77.5906		156.707	-98.6093		156.707	-123.099
109.559	-73.368		157.131	-75.5814		109.559	-77.4175		109.559	-77.9379		109.559	-77.4944		109.559	-77.4389		157.131	-98.4178		157.131	-123.134
109.852	-73.3021		157.555	-75.5211		109.852	-77.301		109.852	-77.7555		109.852	-77.3614		109.852	-77.5315		157.555	-98.3986		157.555	-123.128
110.145	-73.3458		157.979	-75.6357		110.145	-77.3146		110.145	-77.7053		110.145	-77.6217		110.145	-77.5874		157.979	-98.4926		157.979	-123.246
110.439	-73.4082		158.403	-75.8249		110.439	-77.36		110.439	-77.7859		110.439	-77.8511		110.439	-77.6276		158.403	-98.5117		158.403	-123.303
110.732	-73.5147		158.826	-75.8566		110.732	-77.3152		110.732	-77.7402		110.732	-77.7966		110.732	-77.5345		158.826	-98.4689		158.826	-123.276
111.026	-73.5593		159.25	-75.6902		111.026	-77.344		111.026	-77.6521		111.026	-77.8666		111.026	-77.5556		159.25	-98.5157		159.25	-123.221
111.319	-73.5925		159.674	-75.6313		111.319	-77.3309		111.319	-77.6974		111.319	-77.8784		111.319	-77.7233		159.674	-98.666		159.674	-123.327
111.613	-73.5821		160.098	-75.6056		111.613	-77.3139		111.613	-77.8303		111.613	-77.6461		111.613	-77.8387		160.098	-98.5485		160.098	-123.436
111.906	-73.4907		160.522	-75.7359		111.906	-77.3261		111.906	-78.0354		111.906	-77.5936		111.906	-77.697		160.522	-98.5524		160.522	-123.43
112.2	-73.5088		160.946	-75.8172		112.2	-77.4288		112.2	-78.0375		112.2	-77.6436		112.2	-77.5558		160.946	-98.6112		160.946	-123.427
112.493	-73.5448		161.369	-75.8002		112.493	-77.4254		112.493	-77.9797		112.493	-77.6966		112.493	-77.5068		161.369	-98.6391		161.369	-123.341
112.786	-73.4287		161.793	-75.8218		112.786	-77.2464		112.786	-77.8955		112.786	-77.757		112.786	-77.5968		161.793	-98.7949		161.793	-123.356
113.08	-73.2625		162.217	-75.6629		113.08	-77.2582		113.08	-77.8772		113.08	-77.7221		113.08	-77.644		162.217	-98.7132		162.217	-123.65
113.373	-73.3115		162.641	-75.5195		113.373	-77.3256		113.373	-77.8753		113.373	-77.6092		113.373	-77.6459		162.641	-98.7416		162.641	-123.821
113.667	-73.4709		163.065	-75.5721		113.667	-77.3736		113.667	-77.896		113.667	-77.6377		113.667	-77.6835		163.065	-98.7843		163.065	-123.86
113.96	-73.5651		163.489	-75.7714		113.96	-77.3669		113.96	-77.9691		113.96	-77.7867		113.96	-77.7428		163.489	-98.6989		163.489	-123.736
114.254	-73.5379		163.913	-75.8027		114.254	-77.3008		114.254	-77.9323		114.254	-77.7356		114.254	-77.6197		163.913	-98.6009		163.913	-123.841
114.547	-73.4701		164.337	-75.6423		114.547	-77.2977		114.547	-77.8606		114.547	-77.6124		114.547	-77.6227		164.337	-98.5825		164.337	-123.884
114.841	-73.5142		164.76	-75.5063		114.841	-77.3066		114.841	-77.854		114.841	-77.6302		114.841	-77.7048		164.76	-98.6217		164.76	-123.924
115.134	-73.5219		165.184	-75.5459		115.134	-77.222		115.134	-77.8181		115.134	-77.6394		115.134	-77.6811		165.184	-98.8833		165.184	-124.13
115.427	-73.4302		165.608	-75.5749		115.427	-77.2488		115.427	-77.7507		115.427	-77.6058		115.427	-77.6439		165.608	-98.9351		165.608	-124.139
115.721	-73.2346		166.032	-75.6072		115.721	-77.3628		115.721	-77.7952		115.721	-77.7455		115.721	-77.5882		166.032	-98.7596		166.032	-124.232
116.014	-73.2094		166.456	-75.695		116.014	-77.3648		116.014	-77.7062		116.014	-77.8841		116.014	-77.5446		166.456	-98.7783		166.456	-124.46
116.308	-73.426		166.88	-75.6359		116.308	-77.1968		116.308	-77.6298		116.308	-77.8185		116.308	-77.6127		166.88	-98.6383		166.88	-124.541
116.601	-73.5729		167.304	-75.6088		116.601	-77.2691		116.601	-77.7138		116.601	-77.7978		116.601	-77.6165		167.304	-98.5732		167.304	-124.647
116.894	-73.6154		167.727	-75.5988		116.894	-77.3745		116.894	-77.7949		116.894	-77.7868		116.894	-77.6829		167.727	-98.7027		167.727	-124.761
117.188	-73.6097		168.151	-75.6674		117.188	-77.4371		117.188	-77.6347		117.188	-77.6969		117.188	-77.6558		168.151	-98.7401		168.151	-124.76
117.481	-73.49		168.575	-75.7068		117.481	-77.4692		117.481	-77.501		117.481	-77.6879		117.481	-77.5584		168.575	-98.7082		168.575	-124.847
117.775	-73.3911		168.999	-75.7542		117.775	-77.3393		117.775	-77.6934		117.775	-77.7275		117.775	-77.5987		168.999	-98.8142		168.999	-125.032
118.068	-73.4276		169.423	-75.5833		118.068	-77.2195		118.068	-77.8755		118.068	-77.6573		118.068	-77.4886		169.423	-98.7903		169.423	-125.278
118.362	-73.5159		169.847	-75.5332		118.362	-77.2394		118.362	-77.8641		118.362	-77.6948		118.362	-77.5332		169.847	-98.7959		169.847	-125.362
118.655	-73.4977		170.27	-75.6109		118.655	-77.2008		118.655	-77.7347		118.655	-77.6674		118.655	-77.7042		170.27	-98.7891		170.27	-125.432
118.949	-73.4047		170.694	-75.6934		118.949	-77.2945		118.949	-77.7166		118.949	-77.6062		118.949	-77.6657		170.694	-98.7987		170.694	-125.571
119.242	-73.3451		171.118	-75.6259		119.242	-77.4697		119.242	-77.7568		119.242	-77.5293		119.242	-77.6055		171.118	-98.8285		171.118	-125.596
119.535	-73.4985		171.542	-75.7		119.535	-77.3491		119.535	-77.8304		119.535	-77.5187		119.535	-77.5929		171.542	-98.6805		171.542	-125.667
119.829	-73.692		171.966	-75.7629		119.829	-77.262		119.829	-77.8234		119.829	-77.5653		119.829	-77.5749		171.966	-98.6247		171.966	-125.757
120.122	-73.5735		172.39	-75.6514		120.122	-77.2884		120.122	-77.6669		120.122	-77.5424		120.122	-77.4873		172.39	-98.7304		172.39	-125.924
120.416	-73.4378		172.814	-75.5687		120.416	-77.3837		120.416	-77.781		120.416	-77.6193		120.416	-77.5499		172.814	-98.831		172.814	-126.068
120.709	-73.4553		173.238	-75.601		120.709	-77.2987		120.709	-77.8182		120.709	-77.6847		120.709	-77.6574		173.238	-98.8201		173.238	-126.004
121.003	-73.4459		173.661	-75.6214		121.003	-77.3368		121.003	-77.7532		121.003	-77.7517		121.003	-77.664		173.661	-98.6233		173.661	-126.106
121.296	-73.4972		174.085	-75.7297		121.296	-77.3041		121.296	-77.7419		121.296	-77.7062		121.296	-77.7071		174.085	-98.5187		174.085	-126.269
121.59	-73.4543		174.509	-75.7517		121.59	-77.3687		121.59	-77.7927		121.59	-77.596		121.59	-77.7516		174.509	-98.5792		174.509	-126.436
121.883	-73.4091		174.933	-75.6127		121.883	-77.4792		121.883	-77.8132		121.883	-77.6568		121.883	-77.5866		174.933	-98.709		174.933	-126.474
122.176	-73.4502		175.357	-75.5479		122.176	-77.5894		122.176	-77.8481		122.176	-77.9504		122.176	-77.6401		175.357	-98.8601		175.357	-126.4
122.47	-73.4172		175.781	-75.697		122.47	-77.6883		122.47	-77.9113		122.47	-77.851		122.47	-77.8445		175.781	-98.8036		175.781	-126.492
122.763	-73.4391		176.204	-75.6497		122.763	-77.6541		122.763	-77.7581		122.763	-77.6409		122.763	-77.8785		176.204	-98.5903		176.204	-126.754
123.057	-73.3345		176.628	-75.4852		123.057	-77.6003		123.057	-77.6205		123.057	-77.5963		123.057	-77.8585		176.628	-98.5401		176.628	-126.837
123.35	-73.3745		177.052	-75.6048		123.35	-77.5322		123.35	-77.7533		123.35	-77.6248		123.35	-77.7357		177.052	-98.7723		177.052	-126.728
123.644	-73.3287		177.476	-75.6903		123.644	-77.5409		123.644	-77.9137		123.644	-77.6718		123.644	-77.7165		177.476	-98.7385		177.476	-126.59
123.937	-73.3005		177.9	-75.6989		123.937	-77.3996		123.937	-77.9142		123.937	-77.6938		123.937	-77.5955		177.9	-98.6977		177.9	-126.463
124.231	-73.5971		178.324	-75.6818		124.231	-77.3941		124.231	-77.9012		124.231	-77.6693		124.231	-77.4845		178.324	-98.6514		178.324	-126.646
124.524	-73.6382		178.748	-75.858		124.524	-77.4019		124.524	-77.7792		124.524	-77.6388		124.524	-77.5794		178.748	-98.5829		178.748	-126.618
124.817	-73.5219		179.171	-75.7332		124.817	-77.2829		124.817	-77.6097		124.817	-77.5106		124.817	-77.5234		179.171	-98.6117		179.171	-126.599
125.111	-73.6		179.595	-75.5957		125.111	-77.1603		125.111	-77.4748		125.111	-77.5519		125.111	-77.4526		179.595	-98.8182		179.595	-126.748
125.404	-73.6014		180.019	-75.5784		125.404	-77.2694		125.404	-77.5991		125.404	-77.5161		125.404	-77.4856		180.019	-98.8454		180.019	-126.78
125.698	-73.5291		180.443	-75.5307		125.698	-77.4837		125.698	-77.6727		125.698	-77.5727		125.698	-77.6397		180.443	-98.7464		180.443	-126.855
125.991	-73.5536		180.867	-75.4796		125.991	-77.375		125.991	-77.6883		125.991	-77.6783		125.991	-77.6226		180.867	-98.5724		180.867	-126.987
126.285	-73.4875		181.291	-75.4145		126.285	-77.334		126.285	-77.8059		126.285	-77.5912		126.285	-77.6641		181.291	-98.4666		181.291	-127.118
126.578	-73.4154		181.715	-75.4737		126.578	-77.5554		126.578	-77.8605		126.578	-77.4729		126.578	-77.6244		181.715	-98.5365		181.715	-127.224
126.871	-73.4458		182.138	-75.4355		126.871	-77.5865		126.871	-77.8674		126.871	-77.398		126.871	-77.5999		182.138	-98.8056		182.138	-127.205
127.165	-73.6708		182.562	-75.4808		127.165	-77.5567		127.165	-77.7535		127.165	-77.4185		127.165	-77.6894		182.562	-98.8279		182.562	-127.289
127.458	-73.5476		182.986	-75.4915		127.458	-77.5154		127.458	-77.8352		127.458	-77.5742		127.458	-77.7812		182.986	-98.5782		182.986	-127.336
127.752	-73.2785		183.41	-75.4844		127.752	-77.3644		127.752	-78.0338		127.752	-77.6705		127.752	-77.9085		183.41	-98.5925		183.41	-127.181
128.045	-73.4308		183.834	-75.5461		128.045	-77.3049		128.045	-77.8343		128.045	-77.8368		128.045	-77.9093		183.834	-98.7418		183.834	-127.086
128.339	-73.5722		184.258	-75.5338		128.339	-77.3338		128.339	-77.8465		128.339	-77.7631		128.339	-77.741		184.258	-98.6687		184.258	-127.113
128.632	-73.5167		184.682	-75.5082		128.632	-77.3019		128.632	-77.8325		128.632	-77.524		128.632	-77.5328		184.682	-98.6801		184.682	-127.153
128.925	-73.5971		185.105	-75.6156		128.925	-77.4169		128.925	-77.8689		128.925	-77.5131		128.925	-77.3669		185.105	-98.8248		185.105	-127.208
129.219	-73.6684		185.529	-75.6599		129.219	-77.3341		129.219	-77.8878		129.219	-77.6388		129.219	-77.4451		185.529	-98.6643		185.529	-127.206
129.512	-73.6664		185.953	-75.8355		129.512	-77.331		129.512	-77.778		129.512	-77.7567		129.512	-77.7155		185.953	-98.5306		185.953	-127.124
129.806	-73.6575		186.377	-75.8581		129.806	-77.4059		129.806	-77.8643		129.806	-77.7531		129.806	-77.8403		186.377	-98.4855		186.377	-127.038
130.099	-73.6353		186.801	-75.7013		130.099	-77.3585		130.099	-77.9091		130.099	-77.7018		130.099	-77.7571		186.801	-98.5905		186.801	-127.147
130.393	-73.5255		187.225	-75.5719		130.393	-77.4074		130.393	-77.9933		130.393	-77.5431		130.393	-77.6583		187.225	-98.6413		187.225	-127.265
130.686	-73.5008		187.649	-75.3878		130.686	-77.4224		130.686	-77.8815		130.686	-77.5012		130.686	-77.3677		187.649	-98.8033		187.649	-127.287
130.98	-73.3915		188.072	-75.3475		130.98	-77.3976		130.98	-77.8835		130.98	-77.6235		130.98	-77.3335		188.072	-98.8545		188.072	-127.244
131.273	-73.3824		188.496	-75.4993		131.273	-77.4063		131.273	-77.8659		131.273	-77.7625		131.273	-77.3927		188.496	-98.7369		188.496	-127.403
131.566	-73.5927		188.92	-75.4871		131.566	-77.4588		131.566	-77.8959		131.566	-77.8577		131.566	-77.5042		188.92	-98.4815		188.92	-127.597
131.86	-73.6503		189.344	-75.4413		131.86	-77.4729		131.86	-77.918		131.86	-77.846		131.86	-77.6554		189.344	-98.4092		189.344	-127.615
132.153	-73.605		189.768	-75.378		132.153	-77.4289		132.153	-77.797		132.153	-77.6969		132.153	-77.6127		189.768	-98.5841		189.768	-127.419
132.447	-73.5733		190.192	-75.3586		132.447	-77.4035		132.447	-77.7167		132.447	-77.597		132.447	-77.5926		190.192	-98.6607		190.192	-127.32
132.74	-73.56		190.615	-75.3976		132.74	-77.453		132.74	-77.7693		132.74	-77.5387		132.74	-77.6076		190.615	-98.7012		190.615	-127.462
133.034	-73.3774		191.039	-75.474		133.034	-77.4193		133.034	-77.6802		133.034	-77.5875		133.034	-77.352		191.039	-98.8015		191.039	-127.552
133.327	-73.3588		191.463	-75.4727		133.327	-77.4121		133.327	-77.6894		133.327	-77.5655		133.327	-77.3039		191.463	-98.6877		191.463	-127.665
133.62	-73.5244		191.887	-75.5352		133.62	-77.4921		133.62	-77.7786		133.62	-77.691		133.62	-77.3828		191.887	-98.5591		191.887	-127.748
133.914	-73.5751		192.311	-75.5237		133.914	-77.5283		133.914	-77.8414		133.914	-77.8002		133.914	-77.4566		192.311	-98.4697		192.311	-127.809
134.207	-73.4883		192.735	-75.5819		134.207	-77.397		134.207	-77.8325		134.207	-77.7519		134.207	-77.4261		192.735	-98.4615		192.735	-127.717
134.501	-73.5358		193.159	-75.6513		134.501	-77.3815		134.501	-77.8691		134.501	-77.596		134.501	-77.4874		193.159	-98.5706		193.159	-127.594
134.794	-73.5031		193.583	-75.5591		134.794	-77.4009		134.794	-77.8884		134.794	-77.3795		134.794	-77.5496		193.583	-98.6073		193.583	-127.533
135.088	-73.4797		194.006	-75.6078		135.088	-77.3906		135.088	-77.9152		135.088	-77.358		135.088	-77.6463		194.006	-98.6049		194.006	-127.647
135.381	-73.5889		194.43	-75.5976		135.381	-77.5473		135.381	-77.9038		135.381	-77.3989		135.381	-77.7302		194.43	-98.6326		194.43	-127.579
135.675	-73.6562		194.854	-75.5003		135.675	-77.5195		135.675	-77.9736		135.675	-77.5311		135.675	-77.7943		194.854	-98.7116		194.854	-127.737
135.968	-73.556		195.278	-75.4766		135.968	-77.3359		135.968	-77.7529		135.968	-77.6292		135.968	-77.6652		195.278	-98.6258		195.278	-127.853
136.262	-73.534		195.702	-75.502		136.262	-77.2837		136.262	-77.6895		136.262	-77.6998		136.262	-77.7472		195.702	-98.6449		195.702	-127.82
136.555	-73.5596		196.126	-75.5607		136.555	-77.2737		136.555	-77.7829		136.555	-77.5993		136.555	-77.7896		196.126	-98.6935		196.126	-127.975
136.848	-73.5737		196.549	-75.4646		136.848	-77.3338		136.848	-77.8434		136.848	-77.5328		136.848	-77.5531		196.549	-98.6154		196.549	-127.984
137.142	-73.54		196.973	-75.4128		137.142	-77.413		137.142	-77.9318		137.142	-77.6209		137.142	-77.5712		196.973	-98.4956		196.973	-127.867
137.435	-73.5734		197.397	-75.4781		137.435	-77.4664		137.435	-77.9541		137.435	-77.7518		137.435	-77.6987		197.397	-98.6997		197.397	-127.785
137.729	-73.6535		197.821	-75.5198		137.729	-77.5434		137.729	-77.9723		137.729	-77.7787		137.729	-77.7356		197.821	-98.8421		197.821	-127.71
138.022	-73.6152		198.245	-75.5429		138.022	-77.4966		138.022	-78.1066		138.022	-77.6377		138.022	-77.702		198.245	-98.7518		198.245	-127.759
138.315	-73.633		198.669	-75.5564		138.315	-77.4763		138.315	-78.0799		138.315	-77.4953		138.315	-77.7312		198.669	-98.6018		198.669	-127.871
138.609	-73.7072		199.093	-75.685		138.609	-77.4249		138.609	-77.9411		138.609	-77.7168		138.609	-77.7693		199.093	-98.6096		199.093	-127.86
138.902	-73.6364		199.517	-75.5438		138.902	-77.5115		138.902	-77.8927		138.902	-77.8305		138.902	-77.6411		199.517	-98.5497		199.517	-127.677
139.196	-73.6244		199.94	-75.3359		139.196	-77.6383		139.196	-77.8863		139.196	-77.7378		139.196	-77.5944		199.94	-98.5266		199.94	-127.759
139.489	-73.6147		200.364	-75.3024		139.489	-77.6891		139.489	-77.7122		139.489	-77.6857		139.489	-77.727		200.364	-98.717		200.364	-127.759
139.783	-73.5226		200.788	-75.4613		139.783	-77.6485		139.783	-77.7389		139.783	-77.6589		139.783	-77.8347		200.788	-98.7384		200.788	-127.806
140.076	-73.4384		201.212	-75.552		140.076	-77.506		140.076	-77.7244		140.076	-77.5289		140.076	-77.7269		201.212	-98.8303		201.212	-128.006
140.37	-73.3704		201.636	-75.5707		140.37	-77.3923		140.37	-77.6796		140.37	-77.505		140.37	-77.7449		201.636	-98.8821		201.636	-128.006
140.663	-73.4931		202.06	-75.6434		140.663	-77.3637		140.663	-77.7156		140.663	-77.4055		140.663	-77.6521		202.06	-98.7335		202.06	-127.988
140.957	-73.6508		202.483	-75.5462		140.957	-77.3223		140.957	-77.8699		140.957	-77.4346		140.957	-77.7163		202.483	-98.4892		202.483	-127.869
141.25	-73.515		202.907	-75.5642		141.25	-77.4526		141.25	-78.0488		141.25	-77.6121		141.25	-77.82		202.907	-98.5257		202.907	-127.791
141.543	-73.5516		203.331	-75.5702		141.543	-77.3727		141.543	-78.0286		141.543	-77.7226		141.543	-77.69		203.331	-98.6371		203.331	-127.858
141.837	-73.6844		203.755	-75.549		141.837	-77.226		141.837	-77.8946		141.837	-77.7936		141.837	-77.6114		203.755	-98.5817		203.755	-128.045
142.13	-73.7208		204.179	-75.5753		142.13	-77.3422		142.13	-77.7994		142.13	-77.7739		142.13	-77.6036		204.179	-98.7217		204.179	-128.099
142.424	-73.7279		204.603	-75.4555		142.424	-77.5716		142.424	-77.7949		142.424	-77.5958		142.424	-77.5994		204.603	-98.8534		204.603	-128.01
142.717	-73.6024		205.027	-75.5037		142.717	-77.5671		142.717	-77.9116		142.717	-77.5518		142.717	-77.5676		205.027	-98.7812		205.027	-127.928
143.011	-73.6062		205.451	-75.4961		143.011	-77.55		143.011	-77.9509		143.011	-77.7781		143.011	-77.6034		205.451	-98.8557		205.451	-128.099
143.304	-73.6469		205.874	-75.3369		143.304	-77.4974		143.304	-77.9022		143.304	-77.6952		143.304	-77.5941		205.874	-98.8261		205.874	-128.135
143.597	-73.6185		206.298	-75.2495		143.597	-77.3231		143.597	-77.8173		143.597	-77.568		143.597	-77.5165		206.298	-98.784		206.298	-128.102
143.891	-73.4126		206.722	-75.4411		143.891	-77.3299		143.891	-77.7304		143.891	-77.6635		143.891	-77.4593		206.722	-98.7641		206.722	-128.113
144.184	-73.3469		207.146	-75.6263		144.184	-77.4227		144.184	-77.6877		144.184	-77.7234		144.184	-77.4202		207.146	-98.5953		207.146	-128.048
144.478	-73.5478		207.57	-75.6769		144.478	-77.3994		144.478	-77.7368		144.478	-77.5791		144.478	-77.4783		207.57	-98.6137		207.57	-128.025
144.771	-73.7545		207.994	-75.5742		144.771	-77.3051		144.771	-77.7694		144.771	-77.6811		144.771	-77.6338		207.994	-98.7139		207.994	-128.031
145.065	-73.8503		208.417	-75.5951		145.065	-77.3761		145.065	-77.7922		145.065	-77.7925		145.065	-77.7125		208.417	-98.6447		208.417	-127.989
145.358	-73.7539		208.841	-75.7092		145.358	-77.3806		145.358	-77.7142		145.358	-77.734		145.358	-77.642		208.841	-98.6542		208.841	-128.078
145.651	-73.6745		209.265	-75.5793		145.651	-77.3255		145.651	-77.5909		145.651	-77.6687		145.651	-77.6487		209.265	-98.592		209.265	-128.214
145.945	-73.6744		209.689	-75.4462		145.945	-77.4221		145.945	-77.6795		145.945	-77.5965		145.945	-77.5455		209.689	-98.5995		209.689	-128.124
146.238	-73.538		210.113	-75.4481		146.238	-77.413		146.238	-77.7035		146.238	-77.5835		146.238	-77.5677		210.113	-98.8005		210.113	-128.002
146.532	-73.5723		210.537	-75.5634		146.532	-77.3744		146.532	-77.6257		146.532	-77.6605		146.532	-77.6498		210.537	-98.8897		210.537	-127.878
146.825	-73.6659		210.961	-75.5735		146.825	-77.4429		146.825	-77.6843		146.825	-77.8026		146.825	-77.62		210.961	-98.7183		210.961	-127.868
147.119	-73.6527		211.384	-75.4287		147.119	-77.4054		147.119	-77.7381		147.119	-77.8632		147.119	-77.5877		211.384	-98.711		211.384	-128
147.412	-73.4732		211.808	-75.3815		147.412	-77.2874		147.412	-77.717		147.412	-77.7009		147.412	-77.5623		211.808	-98.754		211.808	-127.962
147.706	-73.316		212.232	-75.3456		147.706	-77.2702		147.706	-77.6329		147.706	-77.4869		147.706	-77.3579		212.232	-98.7172		212.232	-128.007
147.999	-73.3068		212.656	-75.422		147.999	-77.4121		147.999	-77.715		147.999	-77.4596		147.999	-77.3344		212.656	-98.6578		212.656	-128.043
148.292	-73.3646		213.08	-75.5398		148.292	-77.5505		148.292	-77.7609		148.292	-77.5239		148.292	-77.4218		213.08	-98.6608		213.08	-128.154
148.586	-73.3452		213.504	-75.5531		148.586	-77.4456		148.586	-77.7445		148.586	-77.5056		148.586	-77.5065		213.504	-98.6754		213.504	-128.229
148.879	-73.5176		213.928	-75.6382		148.879	-77.4072		148.879	-77.8249		148.879	-77.587		148.879	-77.6644		213.928	-98.83		213.928	-128.318
149.173	-73.5764		214.351	-75.6179		149.173	-77.5715		149.173	-77.7943		149.173	-77.7609		149.173	-77.7369		214.351	-98.9168		214.351	-128.275
149.466	-73.6346		214.775	-75.6217		149.466	-77.6049		149.466	-77.8061		149.466	-77.7887		149.466	-77.7439		214.775	-98.733		214.775	-128.221
149.76	-73.7586		215.199	-75.4545		149.76	-77.5819		149.76	-77.9037		149.76	-77.7205		149.76	-77.7129		215.199	-98.5287		215.199	-128.27
150.053	-73.7992		215.623	-75.4826		150.053	-77.6348		150.053	-78.0594		150.053	-77.7311		150.053	-77.6285		215.623	-98.5682		215.623	-128.309
150.346	-73.6157		216.047	-75.5919		150.346	-77.5933		150.346	-77.9323		150.346	-77.7129		150.346	-77.5517		216.047	-98.7806		216.047	-128.196
150.64	-73.5278		216.471	-75.6263		150.64	-77.4438		150.64	-77.8541		150.64	-77.6034		150.64	-77.6582		216.471	-98.7779		216.471	-128.073
150.933	-73.5479		216.895	-75.5828		150.933	-77.4235		150.933	-77.8472		150.933	-77.5961		150.933	-77.7816		216.895	-98.6693		216.895	-128.025
151.227	-73.498		217.318	-75.5853		151.227	-77.5817		151.227	-77.8651		151.227	-77.7116		151.227	-77.7673		217.318	-98.7384		217.318	-128.074
151.52	-73.6694		217.742	-75.5687		151.52	-77.6648		151.52	-77.9867		151.52	-77.7869		151.52	-77.7251		217.742	-98.6337		217.742	-128.069
151.814	-73.7444		218.166	-75.4973		151.814	-77.7205		151.814	-77.8486		151.814	-77.7998		151.814	-77.6442		218.166	-98.5955		218.166	-127.989
152.107	-73.7097		218.59	-75.468		152.107	-77.6669		152.107	-77.7202		152.107	-77.9077		152.107	-77.6919		218.59	-98.6639		218.59	-128.059
152.401	-73.6958		219.014	-75.4088		152.401	-77.4791		152.401	-77.7116		152.401	-77.9628		152.401	-77.6694		219.014	-98.6838		219.014	-128.181
152.694	-73.7104		219.438	-75.5486		152.694	-77.3473		152.694	-77.8486		152.694	-77.8441		152.694	-77.6205		219.438	-98.6464		219.438	-128.19
152.988	-73.7092		219.862	-75.601		152.988	-77.4855		152.988	-77.8858		152.988	-77.7371		152.988	-77.8118		219.862	-98.6605		219.862	-128.183
153.281	-73.6739		220.285	-75.5274		153.281	-77.5975		153.281	-77.7587		153.281	-77.7353		153.281	-77.6931		220.285	-98.731		220.285	-128.163
153.574	-73.5736		220.709	-75.5825		153.574	-77.5128		153.574	-77.7548		153.574	-77.779		153.574	-77.4776		220.709	-98.8065		220.709	-128.135
153.868	-73.6797		221.133	-75.568		153.868	-77.5899		153.868	-77.8172		153.868	-77.7044		153.868	-77.4091		221.133	-98.8559		221.133	-128.182
154.161	-73.7542		221.557	-75.498		154.161	-77.4151		154.161	-77.7867		154.161	-77.6033		154.161	-77.5392		221.557	-98.925		221.557	-128.148
154.455	-73.6489		221.981	-75.5579		154.455	-77.3206		154.455	-77.8473		154.455	-77.7558		154.455	-77.6834		221.981	-98.9009		221.981	-128.194
154.748	-73.6524		222.405	-75.5822		154.748	-77.3401		154.748	-77.8287		154.748	-77.821		154.748	-77.6639		222.405	-98.892		222.405	-128.198
155.042	-73.7561		222.828	-75.6449		155.042	-77.3068		155.042	-77.8396		155.042	-77.7854		155.042	-77.7035		222.828	-98.8853		222.828	-128.168
155.335	-73.8018		223.252	-75.5947		155.335	-77.3917		155.335	-77.7709		155.335	-77.8321		155.335	-77.6879		223.252	-98.8135		223.252	-128.149
155.628	-73.7492		223.676	-75.629		155.628	-77.4768		155.628	-77.7624		155.628	-77.7652		155.628	-77.6136		223.676	-98.8152		223.676	-128.019
155.922	-73.6641		224.1	-75.6609		155.922	-77.4201		155.922	-77.7368		155.922	-77.5362		155.922	-77.4094		224.1	-98.7687		224.1	-128.091
156.215	-73.648		224.524	-75.4856		156.215	-77.4611		156.215	-77.6485		156.215	-77.4841		156.215	-77.3634		224.524	-98.6953		224.524	-128.155
156.509	-73.6868		224.948	-75.4063		156.509	-77.494		156.509	-77.6907		156.509	-77.6655		156.509	-77.5157		224.948	-98.92		224.948	-128.17
156.802	-73.6307		225.372	-75.5551		156.802	-77.4614		156.802	-77.7272		156.802	-77.7129		156.802	-77.7444		225.372	-99.094		225.372	-128.14
157.096	-73.5722		225.796	-75.6776		157.096	-77.4275		157.096	-77.7571		157.096	-77.7785		157.096	-77.7642		225.796	-99.0255		225.796	-128.19
157.389	-73.6517		226.219	-75.6678		157.389	-77.5922		157.389	-77.8262		157.389	-77.9786		157.389	-77.6602		226.219	-98.9606		226.219	-128.228
157.683	-73.7981		226.643	-75.6003		157.683	-77.5489		157.683	-77.8217		157.683	-77.9028		157.683	-77.6759		226.643	-98.8893		226.643	-128.15
157.976	-73.8133		227.067	-75.5067		157.976	-77.4454		157.976	-77.7776		157.976	-77.7218		157.976	-77.6719		227.067	-98.7644		227.067	-128.208
158.269	-73.7434		227.491	-75.3561		158.269	-77.3184		158.269	-77.6619		158.269	-77.7726		158.269	-77.7456		227.491	-98.828		227.491	-128.188
158.563	-73.5917		227.915	-75.4573		158.563	-77.2755		158.563	-77.6225		158.563	-77.6662		158.563	-77.6885		227.915	-98.8921		227.915	-128.087
158.856	-73.5432		228.339	-75.5375		158.856	-77.4238		158.856	-77.7525		158.856	-77.6734		158.856	-77.6043		228.339	-98.8716		228.339	-128.132
159.15	-73.6336		228.762	-67.5935		159.15	-77.5505		159.15	-77.9151		159.15	-77.9619		159.15	-77.6836		228.762	-98.7302		228.762	-128.181
159.443	-73.8055		229.186	-35.0667		159.443	-77.5621		159.443	-77.8581		159.443	-78.0186		159.443	-77.6597		229.186	-98.6246		229.186	-128.186
159.737	-73.9771		229.61	-27.5236		159.737	-77.4518		159.737	-77.892		159.737	-77.7462		159.737	-77.5754		229.61	-98.5528		229.61	-128.229
160.03	-73.8667		230.034	-26.1778		160.03	-77.3922		160.03	-77.7824		160.03	-77.5493		160.03	-77.5681		230.034	-98.7123		230.034	-128.28
160.323	-73.6635		230.458	-30.7756		160.323	-77.4584		160.323	-77.8161		160.323	-77.6497		160.323	-77.6358		230.458	-98.7882		230.458	-128.261
160.617	-73.4799		230.882	-42.2134		160.617	-77.404		160.617	-77.9162		160.617	-77.7925		160.617	-77.7126		230.882	-98.8366		230.882	-128.172
160.91	-73.5375		231.306	-73.2548		160.91	-77.2204		160.91	-77.8888		160.91	-77.7283		160.91	-77.6427		231.306	-98.8713		231.306	-128.164
161.204	-73.768		231.73	-75.4195		161.204	-77.3428		161.204	-77.8174		161.204	-77.8151		161.204	-77.6566		231.73	-98.9089		231.73	-128.239
161.497	-73.7867		232.153	-75.4147		161.497	-77.5261		161.497	-77.7447		161.497	-77.8914		161.497	-77.6765		232.153	-98.8762		232.153	-128.407
161.791	-73.5982		232.577	-75.3087		161.791	-77.5945		161.791	-77.6716		161.791	-77.9402		161.791	-77.5894		232.577	-98.877		232.577	-128.363
162.084	-73.3231		233.001	-75.3801		162.084	-77.4991		162.084	-77.5273		162.084	-77.9345		162.084	-77.4445		233.001	-98.8748		233.001	-128.174
162.377	-73.4715		233.425	-75.4283		162.377	-77.4946		162.377	-77.62		162.377	-77.7294		162.377	-77.456		233.425	-98.9026		233.425	-128.14
162.671	-73.6151		233.849	-75.4312		162.671	-77.4265		162.671	-77.7616		162.671	-77.6761		162.671	-77.4143		233.849	-98.7695		233.849	-128.085
162.964	-73.666		234.273	-75.4865		162.964	-77.447		162.964	-77.873		162.964	-77.6346		162.964	-77.568		234.273	-98.6251		234.273	-128
163.258	-73.7928		234.696	-75.4577		163.258	-77.344		163.258	-77.8805		163.258	-77.6563		163.258	-77.6007		234.696	-98.7499		234.696	-128.118
163.551	-73.6343		235.12	-75.4487		163.551	-77.3022		163.551	-77.7614		163.551	-77.7456		163.551	-77.6039		235.12	-98.9677		235.12	-128.155
163.845	-73.4471		235.544	-75.5904		163.845	-77.2017		163.845	-77.6843		163.845	-77.8662		163.845	-77.5858		235.544	-99.0282		235.544	-128.127
164.138	-73.4541		235.968	-75.6083		164.138	-77.3283		164.138	-77.7936		164.138	-77.9595		164.138	-77.5439		235.968	-98.9137		235.968	-128.082
164.431	-73.5736		236.392	-75.4957		164.431	-77.4764		164.431	-77.8943		164.431	-77.8961		164.431	-77.6196		236.392	-98.7618		236.392	-128.076
164.725	-73.7255		236.816	-75.5804		164.725	-77.5256		164.725	-77.8885		164.725	-77.6947		164.725	-77.5864		236.816	-98.7078		236.816	-128.16
165.018	-73.7277		237.24	-75.543		165.018	-77.4825		165.018	-77.8263		165.018	-77.5461		165.018	-77.4967		237.24	-98.8697		237.24	-128.299
165.312	-73.5895		237.663	-75.5061		165.312	-77.5524		165.312	-77.8704		165.312	-77.4969		165.312	-77.4929		237.663	-98.8999		237.663	-128.225
165.605	-73.4016		238.087	-75.4488		165.605	-77.5473		165.605	-77.8918		165.605	-77.3179		165.605	-77.6376		238.087	-98.669		238.087	-128.257
165.899	-73.4246		238.511	-75.3122		165.899	-77.3236		165.899	-77.6699		165.899	-77.2479		165.899	-77.6163		238.511	-98.5912		238.511	-128.363
166.192	-73.5487		238.935	-75.3406		166.192	-77.1647		166.192	-77.5672		166.192	-77.4462		166.192	-77.5728		238.935	-98.6311		238.935	-128.4
166.486	-73.7039		239.359	-75.3013		166.486	-77.3007		166.486	-77.6484		166.486	-77.6747		166.486	-77.548		239.359	-98.7301		239.359	-128.37
166.779	-73.6181		239.783	-75.3033		166.779	-77.4141		166.779	-77.7577		166.779	-77.8036		166.779	-77.5114		239.783	-98.7822		239.783	-128.39
167.072	-73.5625		240.207	-75.4518		167.072	-77.3596		167.072	-77.748		167.072	-77.8197		167.072	-77.5424		240.207	-98.8926		240.207	-128.379
167.366	-73.6884		240.63	-75.5274		167.366	-77.4703		167.366	-77.6627		167.366	-77.6416		167.366	-77.5263		240.63	-98.8089		240.63	-128.251
167.659	-73.7572		241.054	-75.434		167.659	-77.6083		167.659	-77.6773		167.659	-77.6985		167.659	-77.4089		241.054	-98.6919		241.054	-128.229
167.953	-73.5895		241.478	-75.3869		167.953	-77.6132		167.953	-77.5578		167.953	-77.7132		167.953	-77.3495		241.478	-98.6512		241.478	-128.211
168.246	-73.5762		241.902	-75.4792		168.246	-77.4395		168.246	-77.588		168.246	-77.6637		168.246	-77.543		241.902	-98.8251		241.902	-128.211
168.54	-73.6777		242.326	-75.6001		168.54	-77.4667		168.54	-77.701		168.54	-77.8019		168.54	-77.6948		242.326	-98.9641		242.326	-128.199
168.833	-73.6606		242.75	-75.613		168.833	-77.584		168.833	-77.8582		168.833	-77.9292		168.833	-77.7025		242.75	-99.0159		242.75	-128.166
169.127	-73.5384		243.174	-75.5402		169.127	-77.5315		169.127	-77.8913		169.127	-77.7778		169.127	-77.6142		243.174	-98.9001		243.174	-128.166
169.42	-73.3934		243.597	-75.5834		169.42	-77.4011		169.42	-77.7655		169.42	-77.5734		169.42	-77.6303		243.597	-98.8421		243.597	-128.223
169.713	-73.4122		244.021	-75.6852		169.713	-77.4652		169.713	-77.6996		169.713	-77.5433		169.713	-77.5773		244.021	-98.9084		244.021	-128.236
170.007	-73.5217		244.445	-75.6345		170.007	-77.4858		170.007	-77.4959		170.007	-77.7549		170.007	-77.5955		244.445	-98.8173		244.445	-128.23
170.3	-73.4753		244.869	-75.4479		170.3	-77.3648		170.3	-77.6117		170.3	-77.8573		170.3	-77.5687		244.869	-98.7848		244.869	-128.351
170.594	-73.5262		245.293	-75.3871		170.594	-77.2985		170.594	-77.8711		170.594	-77.7191		170.594	-77.6474		245.293	-99.0038		245.293	-128.393
170.887	-73.5486		245.717	-75.4847		170.887	-77.401		170.887	-77.9924		170.887	-77.6001		170.887	-77.8402		245.717	-98.9552		245.717	-128.487
171.181	-73.5689		246.141	-75.508		171.181	-77.6081		171.181	-77.9264		171.181	-77.614		171.181	-77.7575		246.141	-98.8069		246.141	-128.494
171.474	-73.7335		246.564	-75.5933		171.474	-77.7606		171.474	-77.8913		171.474	-77.8405		171.474	-77.8228		246.564	-98.8152		246.564	-128.368
171.768	-73.7734		246.988	-75.6055		171.768	-77.6071		171.768	-77.7798		171.768	-77.8423		171.768	-77.8198		246.988	-98.7053		246.988	-128.174
172.061	-73.724		247.412	-75.6049		172.061	-77.5308		172.061	-77.6913		172.061	-77.776		172.061	-77.7274		247.412	-98.6124		247.412	-128.187
172.354	-73.7263		247.836	-75.5994		172.354	-77.5225		172.354	-77.6596		172.354	-77.6773		172.354	-77.716		247.836	-98.6446		247.836	-128.156
172.648	-73.7315		248.26	-75.7131		172.648	-77.4051		172.648	-77.7902		172.648	-77.766		172.648	-77.7957		248.26	-98.8656		248.26	-128.136
172.941	-73.7782		248.684	-75.656		172.941	-77.3458		172.941	-77.9061		172.941	-77.7659		172.941	-77.8747		248.684	-98.8326		248.684	-128.268
173.235	-73.9108		249.107	-75.6649		173.235	-77.4312		173.235	-77.9907		173.235	-77.677		173.235	-77.9053		249.107	-98.6346		249.107	-128.347
173.528	-73.7784		249.531	-75.7174		173.528	-77.4816		173.528	-78.1108		173.528	-77.6696		173.528	-77.9527		249.531	-98.552		249.531	-128.396
173.822	-73.6046		249.955	-75.5722		173.822	-77.4129		173.822	-78.0265		173.822	-77.5861		173.822	-77.7381		249.955	-98.7557		249.955	-128.393
174.115	-73.5056		250.379	-75.3515		174.115	-77.3882		174.115	-78.0672		174.115	-77.5153		174.115	-77.6407		250.379	-98.7708		250.379	-128.37
174.408	-73.335		250.803	-75.4148		174.408	-77.3863		174.408	-78.1614		174.408	-77.6772		174.408	-77.6886		250.803	-98.7723		250.803	-128.335
174.702	-73.3988		251.227	-75.5378		174.702	-77.4674		174.702	-78.0627		174.702	-77.7574		174.702	-77.8132		251.227	-98.9327		251.227	-128.365
174.995	-73.5478		251.651	-75.5175		174.995	-77.547		174.995	-77.7684		174.995	-77.6635		174.995	-77.8532		251.651	-98.9395		251.651	-128.383
175.289	-73.619		252.075	-75.4897		175.289	-77.5139		175.289	-77.6332		175.289	-77.5793		175.289	-77.7656		252.075	-98.8126		252.075	-128.419
175.582	-73.724		252.498	-75.545		175.582	-77.467		175.582	-77.8432		175.582	-77.642		175.582	-77.6876		252.498	-98.6965		252.498	-128.381
175.876	-73.7815		252.922	-75.6691		175.876	-77.4737		175.876	-77.8058		175.876	-77.6063		175.876	-77.617		252.922	-98.6617		252.922	-128.311
176.169	-73.6453		253.346	-75.6771		176.169	-77.4382		176.169	-77.6649		176.169	-77.5577		176.169	-77.4601		253.346	-98.7105		253.346	-128.263
176.463	-73.6886		253.77	-75.5374		176.463	-77.3786		176.463	-77.72		176.463	-77.659		176.463	-77.5012		253.77	-98.8053		253.77	-128.158
176.756	-73.6874		254.194	-75.5112		176.756	-77.4501		176.756	-77.7872		176.756	-77.732		176.756	-77.6261		254.194	-98.7933		254.194	-128.181
177.049	-73.6848		254.618	-75.5763		177.049	-77.4481		177.049	-77.8115		177.049	-77.7531		177.049	-77.5091		254.618	-98.7447		254.618	-128.102
177.343	-73.5855		255.042	-75.5217		177.343	-77.3683		177.343	-77.7388		177.343	-77.4111		177.343	-77.4537		255.042	-98.6513		255.042	-128.126
177.636	-73.386		255.465	-75.5255		177.636	-77.3069		177.636	-77.7173		177.636	-77.0765		177.636	-77.4098		255.465	-98.7797		255.465	-128.162
177.93	-73.4892		255.889	-75.6266		177.93	-77.3289		177.93	-77.8703		177.93	-77.3374		177.93	-77.3834		255.889	-98.9268		255.889	-128.167
178.223	-73.7202		256.313	-75.6238		178.223	-77.4278		178.223	-77.9045		178.223	-77.5501		178.223	-77.5374		256.313	-99.0192		256.313	-128.169
178.517	-73.7563		256.737	-75.5739		178.517	-77.4155		178.517	-77.7466		178.517	-77.58		178.517	-77.6912		256.737	-99.008		256.737	-128.488
178.81	-73.6003		257.161	-75.5017		178.81	-77.4188		178.81	-77.6823		178.81	-77.5589		178.81	-77.7708		257.161	-98.9729		257.161	-128.399
179.103	-73.6525		257.585	-75.3746		179.103	-77.5774		179.103	-77.6033		179.103	-77.4956		179.103	-77.7319		257.585	-98.8444		257.585	-128.373
179.397	-73.7804		258.009	-75.3188		179.397	-77.4802		179.397	-77.6418		179.397	-77.623		179.397	-77.7065		258.009	-98.7761		258.009	-128.389
179.69	-73.8145		258.432	-75.291		179.69	-77.5448		179.69	-77.8436		179.69	-77.6792		179.69	-77.6979		258.432	-98.8132		258.432	-128.307
179.984	-73.7708		258.856	-75.2638		179.984	-77.621		179.984	-78.0389		179.984	-77.6988		179.984	-77.7548		258.856	-98.7645		258.856	-128.326
180.277	-73.6513		259.28	-75.173		180.277	-77.5315		180.277	-77.9988		180.277	-77.5508		180.277	-77.7768		259.28	-98.6369		259.28	-128.304
180.571	-73.6445		259.704	-75.1945		180.571	-77.541		180.571	-77.9521		180.571	-77.6684		180.571	-77.6561		259.704	-98.596		259.704	-128.22
180.864	-73.6651		260.128	-75.4344		180.864	-77.6678		180.864	-77.8923		180.864	-77.8577		180.864	-77.609		260.128	-98.7094		260.128	-128.323
181.157	-73.6336		260.552	-75.5609		181.157	-77.44		181.157	-77.9921		181.157	-77.8411		181.157	-77.6936		260.552	-99.0055		260.552	-128.398
181.451	-73.6298		260.976	-75.4087		181.451	-77.3466		181.451	-77.9993		181.451	-77.8634		181.451	-77.7371		260.976	-99.0786		260.976	-128.48
181.744	-73.5567		261.399	-75.372		181.744	-77.361		181.744	-78.0026		181.744	-77.8185		181.744	-77.607		261.399	-98.9279		261.399	-128.538
182.038	-73.5404		261.823	-75.4459		182.038	-77.363		182.038	-77.9977		182.038	-77.6627		182.038	-77.6478		261.823	-98.8294		261.823	-128.388
182.331	-73.7429		262.247	-75.4258		182.331	-77.5138		182.331	-77.8225		182.331	-77.5929		182.331	-77.6128		262.247	-98.9046		262.247	-128.174
182.625	-73.729		262.671	-75.4844		182.625	-77.5396		182.625	-77.8135		182.625	-77.7317		182.625	-77.7289		262.671	-98.8889		262.671	-128.083
182.918	-73.6519		263.095	-75.5048		182.918	-77.4373		182.918	-77.8817		182.918	-77.7942		182.918	-77.9074		263.095	-98.8198		263.095	-128.252
183.212	-73.6721		263.519	-75.6214		183.212	-77.4381		183.212	-77.8724		183.212	-77.7805		183.212	-77.9164		263.519	-98.7035		263.519	-128.252
183.505	-73.5843		263.942	-75.5628		183.505	-77.4607		183.505	-77.7653		183.505	-77.736		183.505	-77.9004		263.942	-98.7164		263.942	-128.314
183.798	-73.6732		264.366	-75.4461		183.798	-77.2914		183.798	-77.8074		183.798	-77.7986		183.798	-77.8392		264.366	-98.7976		264.366	-128.408
184.092	-73.6469		264.79	-75.3436		184.092	-77.1714		184.092	-77.8908		184.092	-77.8245		184.092	-77.7218		264.79	-98.9857		264.79	-128.402
184.385	-73.4663		265.214	-75.2951		184.385	-77.1276		184.385	-77.8229		184.385	-77.8246		184.385	-77.504		265.214	-99.0368		265.214	-128.305
184.679	-73.5019		265.638	-75.3337		184.679	-77.3179		184.679	-77.7626		184.679	-77.7439		184.679	-77.4834		265.638	-98.8906		265.638	-128.136
184.972	-73.7178		266.062	-75.3834		184.972	-77.3969		184.972	-77.6609		184.972	-77.6666		184.972	-77.5318		266.062	-98.7794		266.062	-127.855
185.266	-73.7931		266.486	-75.3261		185.266	-77.2537		185.266	-77.642		185.266	-77.595		185.266	-77.4803		266.486	-98.6105		266.486	-127.815
185.559	-73.7119		266.909	-75.3041		185.559	-77.2491		185.559	-77.6572		185.559	-77.5914		185.559	-77.5352		266.909	-98.5278		266.909	-128.079
185.852	-73.4728		267.333	-75.2775		185.852	-77.4257		185.852	-77.7784		185.852	-77.7964		185.852	-77.7033		267.333	-98.5642		267.333	-128.021
186.146	-73.4432		267.757	-75.3462		186.146	-77.4917		186.146	-77.8562		186.146	-77.9119		186.146	-77.7409		267.757	-98.6906		267.757	-128.369
186.439	-73.6102		268.181	-75.4536		186.439	-77.5597		186.439	-77.9708		186.439	-77.8675		186.439	-77.8126		268.181	-98.599		268.181	-128.26
186.733	-73.878		268.605	-75.6023		186.733	-77.561		186.733	-78.0314		186.733	-77.8957		186.733	-77.7673		268.605	-98.6422		268.605	-128.263
187.026	-73.8427		269.029	-75.5865		187.026	-77.6241		187.026	-77.9683		187.026	-77.8002		187.026	-77.6446		269.029	-98.8452		269.029	-128.328
187.32	-73.8295		269.453	-75.5088		187.32	-77.628		187.32	-77.8421		187.32	-77.7576		187.32	-77.5836		269.453	-98.9513		269.453	-128.411
187.613	-73.7576		269.877	-75.5297		187.613	-77.5046		187.613	-77.7745		187.613	-77.7062		187.613	-77.4989		269.877	-98.938		269.877	-128.397
187.907	-73.6272		270.3	-75.5334		187.907	-77.5276		187.907	-77.7983		187.907	-77.7373		187.907	-77.5336		270.3	-98.8128		270.3	-128.246
188.2	-73.6676		270.724	-75.4244		188.2	-77.6581		188.2	-77.7835		188.2	-77.6451		188.2	-77.6511		270.724	-98.7976		270.724	-128.387
188.494	-73.7103		271.148	-75.4554		188.494	-77.6186		188.494	-77.8526		188.494	-77.7541		188.494	-77.6792		271.148	-98.8389		271.148	-128.39
188.787	-73.6345		271.572	-75.5441		188.787	-77.771		188.787	-77.9601		188.787	-77.959		188.787	-77.7096		271.572	-98.9549		271.572	-128.425
189.08	-73.5015		271.996	-75.5819		189.08	-77.6162		189.08	-77.9464		189.08	-77.8676		189.08	-77.6668		271.996	-98.9836		271.996	-128.465
189.374	-73.5544		272.42	-75.6015		189.374	-77.387		189.374	-77.8388		189.374	-77.7628		189.374	-77.6104		272.42	-98.8064		272.42	-128.546
189.667	-73.5773		272.843	-75.4862		189.667	-77.3695		189.667	-77.8928		189.667	-77.7513		189.667	-77.7188		272.843	-98.8123		272.843	-128.504
189.961	-73.591		273.267	-75.3519		189.961	-77.4598		189.961	-78.0389		189.961	-77.6578		189.961	-77.9309		273.267	-98.862		273.267	-128.456
190.254	-73.5203		273.691	-75.4215		190.254	-77.6093		190.254	-78.1455		190.254	-77.6211		190.254	-77.8654		273.691	-98.8724		273.691	-128.485
190.548	-73.5366		274.115	-75.4053		190.548	-77.7268		190.548	-78.1225		190.548	-77.7414		190.548	-77.702		274.115	-99.0645		274.115	-128.411
190.841	-73.5877		274.539	-75.3473		190.841	-77.6049		190.841	-78.0239		190.841	-77.8718		190.841	-77.6673		274.539	-98.9849		274.539	-128.426
191.134	-73.6035		274.963	-75.3709		191.134	-77.4434		191.134	-78.0532		191.134	-77.7298		191.134	-77.5314		274.963	-98.7613		274.963	-128.425
191.428	-73.5238		275.387	-75.3849		191.428	-77.161		191.428	-77.8978		191.428	-77.5697		191.428	-77.4024		275.387	-98.7317		275.387	-128.301
191.721	-73.6172		275.81	-75.4046		191.721	-77.1385		191.721	-77.7178		191.721	-77.5672		191.721	-77.4558		275.81	-98.779		275.81	-128.397
192.015	-73.6321		276.234	-75.4255		192.015	-77.3989		192.015	-77.8109		192.015	-77.7234		192.015	-77.6289		276.234	-98.9739		276.234	-128.347
192.308	-73.5522		276.658	-75.4581		192.308	-77.5633		192.308	-77.9673		192.308	-77.817		192.308	-77.6799		276.658	-98.9819		276.658	-128.361
192.602	-73.5766		277.082	-75.463		192.602	-77.6134		192.602	-77.9533		192.602	-77.9478		192.602	-77.6346		277.082	-98.889		277.082	-128.311
192.895	-73.5188		277.506	-75.4805		192.895	-77.6686		192.895	-77.8426		192.895	-77.866		192.895	-77.5984		277.506	-99.0717		277.506	-128.354
193.189	-73.4116		277.93	-75.4225		193.189	-77.5615		193.189	-77.6963		193.189	-77.7129		193.189	-77.5787		277.93	-99.0341		277.93	-128.316
193.482	-73.4735		278.354	-75.3803		193.482	-77.431		193.482	-77.6127		193.482	-77.6147		193.482	-77.4479		278.354	-98.8274		278.354	-128.384
193.775	-73.6204		278.777	-75.5525		193.775	-77.3073		193.775	-77.594		193.775	-77.6209		193.775	-77.4707		278.777	-98.8804		278.777	-128.327
194.069	-73.6683		279.201	-75.7106		194.069	-77.3255		194.069	-77.6478		194.069	-77.6896		194.069	-77.565		279.201	-99.0345		279.201	-128.213
194.362	-73.7573		279.625	-75.6829		194.362	-77.4181		194.362	-77.7089		194.362	-77.7409		194.362	-77.534		279.625	-99.1398		279.625	-128.281
194.656	-73.754		280.049	-75.7405		194.656	-77.4639		194.656	-77.8139		194.656	-77.8957		194.656	-77.523		280.049	-99.0905		280.049	-128.372
194.949	-73.6696		280.473	-75.7523		194.949	-77.444		194.949	-77.9085		194.949	-77.8583		194.949	-77.6236		280.473	-98.9643		280.473	-128.388
195.243	-73.6309		280.897	-75.5627		195.243	-77.4734		195.243	-77.9499		195.243	-77.7628		195.243	-77.4546		280.897	-98.7448		280.897	-128.342
195.536	-73.5077		281.32	-75.4445		195.536	-77.3775		195.536	-77.8792		195.536	-77.5396		195.536	-77.28		281.32	-98.7811		281.32	-128.382
195.829	-73.339		281.744	-75.549		195.829	-77.3418		195.829	-77.9527		195.829	-77.5028		195.829	-77.4717		281.744	-98.9522		281.744	-128.384
196.123	-73.4036		282.168	-75.5336		196.123	-77.28		196.123	-78.0359		196.123	-77.6797		196.123	-77.7638		282.168	-99.0036		282.168	-128.325
196.416	-73.5758		282.592	-75.4636		196.416	-77.2738		196.416	-77.9099		196.416	-77.8262		196.416	-77.8266		282.592	-99.025		282.592	-128.351
196.71	-73.6055		283.016	-75.3776		196.71	-77.1606		196.71	-77.6495		196.71	-77.7706		196.71	-77.6636		283.016	-99.0795		283.016	-128.387
197.003	-73.5686		283.44	-75.3232		197.003	-77.1886		197.003	-77.6021		197.003	-77.767		197.003	-77.4896		283.44	-98.999		283.44	-128.401
197.297	-73.5654		283.864	-75.4794		197.297	-77.2162		197.297	-77.5587		197.297	-77.8072		197.297	-77.4371		283.864	-98.9396		283.864	-128.412
197.59	-73.626		284.288	-75.4634		197.59	-77.3424		197.59	-77.724		197.59	-77.7073		197.59	-77.4967		284.288	-98.8735		284.288	-128.423
197.883	-73.6464		284.711	-75.4588		197.883	-77.4491		197.883	-77.8532		197.883	-77.6636		197.883	-77.6102		284.711	-98.9175		284.711	-128.529
198.177	-73.7256		285.135	-75.5681		198.177	-77.4951		198.177	-77.9473		198.177	-77.8732		198.177	-77.744		285.135	-99.0372		285.135	-128.488
198.47	-73.7339		285.559	-75.5471		198.47	-77.5796		198.47	-78.0486		198.47	-77.9746		198.47	-77.7877		285.559	-98.932		285.559	-128.451
198.764	-73.68		285.983	-75.3819		198.764	-77.6571		198.764	-78.0734		198.764	-77.9289		198.764	-77.7829		285.983	-98.8834		285.983	-128.384
199.057	-73.6684		286.407	-75.3298		199.057	-77.6195		199.057	-77.9462		199.057	-77.9435		199.057	-77.823		286.407	-98.9121		286.407	-128.343
199.351	-73.4778		286.831	-75.3714		199.351	-77.4529		199.351	-77.7218		199.351	-77.7903		199.351	-77.7177		286.831	-98.7929		286.831	-128.483
199.644	-73.4284		287.255	-75.4587		199.644	-77.4927		199.644	-77.7304		199.644	-77.7827		199.644	-77.5372		287.255	-98.7161		287.255	-128.437
199.938	-73.384		287.678	-75.498		199.938	-77.6373		199.938	-77.8954		199.938	-77.9472		199.938	-77.4766		287.678	-98.6252		287.678	-128.312
200.231	-73.4694		288.102	-75.559		200.231	-77.6417		200.231	-78.0385		200.231	-77.971		200.231	-77.6455		288.102	-98.5536		288.102	-128.341
200.524	-73.4777		288.526	-75.4618		200.524	-77.458		200.524	-78.0392		200.524	-77.7749		200.524	-77.7957		288.526	-98.6815		288.526	-128.358
200.818	-73.4672		288.95	-75.3481		200.818	-77.5049		200.818	-77.912		200.818	-77.5684		200.818	-77.7259		288.95	-98.8909		288.95	-128.379
201.111	-73.3733		289.374	-75.4215		201.111	-77.5612		201.111	-77.7522		201.111	-77.5893		201.111	-77.715		289.374	-98.8534		289.374	-128.42
201.405	-73.3652		289.798	-75.425		201.405	-77.425		201.405	-77.6079		201.405	-77.6992		201.405	-77.6399		289.798	-98.7752		289.798	-128.515
201.698	-73.3794		290.221	-75.4667		201.698	-77.4619		201.698	-77.6737		201.698	-77.717		201.698	-77.6207		290.221	-98.8365		290.221	-128.483
201.992	-73.4652		290.645	-75.4322		201.992	-77.6631		201.992	-77.7813		201.992	-77.8591		201.992	-77.7405		290.645	-98.8306		290.645	-128.455
202.285	-73.4894		291.069	-75.3838		202.285	-77.7473		202.285	-77.9562		202.285	-77.7752		202.285	-77.8799		291.069	-98.8077		291.069	-128.383
202.578	-73.4775		291.493	-75.4183		202.578	-77.6153		202.578	-77.8492		202.578	-77.648		202.578	-77.6753		291.493	-98.8748		291.493	-128.458
202.872	-73.5858		291.917	-75.4728		202.872	-77.4988		202.872	-77.7286		202.872	-77.7528		202.872	-77.3895		291.917	-98.8109		291.917	-128.532
203.165	-73.5969		292.341	-75.4736		203.165	-77.4049		203.165	-77.704		203.165	-77.8728		203.165	-77.3821		292.341	-98.6968		292.341	-128.436
203.459	-73.5895		292.765	-75.4254		203.459	-77.4226		203.459	-77.7917		203.459	-77.8939		203.459	-77.4982		292.765	-98.6756		292.765	-128.413
203.752	-73.6093		293.188	-75.3032		203.752	-77.4079		203.752	-77.8611		203.752	-77.8535		203.752	-77.5576		293.188	-98.84		293.188	-128.34
204.046	-73.5695		293.612	-75.2439		204.046	-77.4494		204.046	-77.8244		204.046	-77.7351		204.046	-77.5859		293.612	-99.0109		293.612	-128.309
204.339	-73.6593		294.036	-75.4237		204.339	-77.5233		204.339	-77.8209		204.339	-77.7278		204.339	-77.5		294.036	-98.8708		294.036	-128.378
204.633	-73.6715		294.46	-75.5597		204.633	-77.6128		204.633	-77.9061		204.633	-77.8296		204.633	-77.492		294.46	-98.7626		294.46	-128.324
204.926	-73.6988		294.884	-75.5639		204.926	-77.5975		204.926	-77.7819		204.926	-77.7346		204.926	-77.4709		294.884	-98.8859		294.884	-128.224
205.22	-73.6599		295.308	-75.5691		205.22	-77.3915		205.22	-77.8085		205.22	-77.745		205.22	-77.5952		295.308	-98.8249		295.308	-128.326
205.513	-73.5911		295.732	-75.5502		205.513	-77.2399		205.513	-77.901		205.513	-77.6762		205.513	-77.6595		295.732	-98.7176		295.732	-128.364
205.806	-73.5055		296.156	-75.4236		205.806	-77.3153		205.806	-77.789		205.806	-77.6323		205.806	-77.6904		296.156	-98.7399		296.156	-128.24
206.1	-73.5077		296.579	-75.4781		206.1	-77.3538		206.1	-77.7975		206.1	-77.7912		206.1	-77.7908		296.579	-98.9361		296.579	-128.237
206.393	-73.5839		297.003	-75.5837		206.393	-77.3555		206.393	-77.7675		206.393	-77.8914		206.393	-77.7922		297.003	-99.0458		297.003	-128.185
206.687	-73.5734		297.427	-75.6542		206.687	-77.3889		206.687	-77.5607		206.687	-77.8194		206.687	-77.7552		297.427	-98.9007		297.427	-128.072
206.98	-73.5018		297.851	-75.6162		206.98	-77.4696		206.98	-77.4694		206.98	-77.7286		206.98	-77.7406		297.851	-98.9935		297.851	-127.937
207.274	-73.4292		298.275	-75.5307		207.274	-77.3723		207.274	-77.5931		207.274	-77.5368		207.274	-77.6519		298.275	-99.041		298.275	-127.843
207.567	-73.3986		298.699	-75.5883		207.567	-77.3455		207.567	-77.6539		207.567	-77.4674		207.567	-77.6952		298.699	-98.9703		298.699	-127.971
207.86	-73.4486		299.123	-75.5809		207.86	-77.4138		207.86	-77.7707		207.86	-77.5759		207.86	-77.7159		299.123	-98.9087		299.123	-128.039
208.154	-73.5644		299.546	-75.5136		208.154	-77.3205		208.154	-77.8947		208.154	-77.6587		208.154	-77.6111		299.546	-98.8757		299.546	-128.139
208.447	-73.6126		299.97	-75.6335		208.447	-77.2997		208.447	-77.9604		208.447	-77.517		208.447	-77.5998		299.97	-98.8899		299.97	-128.147
208.741	-73.6013		300.394	-75.679		208.741	-77.3822		208.741	-77.9726		208.741	-77.4674		208.741	-77.5388		300.394	-98.9196		300.394	-128.141
209.034	-73.5163					209.034	-77.2818		209.034	-77.8857		209.034	-77.5378		209.034	-77.4226
209.328	-73.5293					209.328	-77.3378		209.328	-77.8024		209.328	-77.6434		209.328	-77.4938
209.621	-73.5479					209.621	-77.5201		209.621	-77.8582		209.621	-77.5784		209.621	-77.5605
209.915	-73.6386					209.915	-77.6105		209.915	-78.0231		209.915	-77.5335		209.915	-77.6062
210.208	-73.6745					210.208	-77.5799		210.208	-78.0328		210.208	-77.7261		210.208	-77.8214
210.501	-73.7606					210.501	-77.2596		210.501	-77.9788		210.501	-77.8381		210.501	-77.8862
210.795	-73.7595					210.795	-77.1237		210.795	-77.8546		210.795	-77.6911		210.795	-77.6558
211.088	-73.6717					211.088	-77.1435		211.088	-77.7264		211.088	-77.6579		211.088	-77.5881
211.382	-73.6314					211.382	-77.2981		211.382	-77.7422		211.382	-77.7802		211.382	-77.7507
211.675	-73.5347					211.675	-77.4543		211.675	-77.8682		211.675	-77.8806		211.675	-77.8171
211.969	-73.5537					211.969	-77.5088		211.969	-77.9294		211.969	-77.9488		211.969	-77.7161
212.262	-73.5011					212.262	-77.4766		212.262	-77.843		212.262	-77.8271		212.262	-77.6539
212.555	-73.4433					212.555	-77.4978		212.555	-77.7521		212.555	-77.7155		212.555	-77.8199
212.849	-73.562					212.849	-77.5294		212.849	-77.7522		212.849	-77.7022		212.849	-77.8626
213.142	-73.6348					213.142	-77.5513		213.142	-77.9804		213.142	-77.7187		213.142	-77.72
213.436	-73.5232					213.436	-77.5698		213.436	-78.0869		213.436	-77.639		213.436	-77.6181
213.729	-73.4767					213.729	-77.5482		213.729	-77.8987		213.729	-77.6084		213.729	-77.7142
214.023	-73.5074					214.023	-77.53		214.023	-77.6368		214.023	-77.5815		214.023	-77.6478
214.316	-73.5263					214.316	-77.4466		214.316	-77.5162		214.316	-77.6299		214.316	-77.5785
214.609	-73.5294					214.609	-77.2946		214.609	-77.4815		214.609	-77.5944		214.609	-77.5122
214.903	-73.6292					214.903	-77.2809		214.903	-77.7492		214.903	-77.5717		214.903	-77.741
215.196	-73.6455					215.196	-77.4336		215.196	-77.8706		215.196	-77.7494		215.196	-77.9473
215.49	-73.6388					215.49	-77.3836		215.49	-77.7024		215.49	-77.7552		215.49	-77.8571
215.783	-73.606					215.783	-77.4301		215.783	-77.5847		215.783	-77.75		215.783	-77.8062
216.077	-73.5785					216.077	-77.4611		216.077	-77.7002		216.077	-77.8632		216.077	-77.818
216.37	-73.6708					216.37	-77.5937		216.37	-77.9006		216.37	-77.8763		216.37	-77.7012
216.664	-73.6409					216.664	-77.5972		216.664	-77.8965		216.664	-77.8364		216.664	-77.5563
216.957	-73.5559					216.957	-77.3388		216.957	-77.8005		216.957	-77.6839		216.957	-77.5054
217.25	-73.6329					217.25	-77.3447		217.25	-77.774		217.25	-77.5611		217.25	-77.5675
217.544	-73.5572					217.544	-77.4016		217.544	-77.7478		217.544	-77.5465		217.544	-77.74
217.837	-73.5393					217.837	-77.4441		217.837	-77.6595		217.837	-77.6717		217.837	-77.8136
218.131	-73.6502					218.131	-77.4988		218.131	-77.8329		218.131	-77.8964		218.131	-77.7531
218.424	-73.5607					218.424	-77.4123		218.424	-77.8662		218.424	-77.9894		218.424	-77.6077
218.718	-73.515					218.718	-77.3474		218.718	-77.8022		218.718	-77.9025		218.718	-77.6248
219.011	-73.6219					219.011	-77.5227		219.011	-77.8147		219.011	-77.8621		219.011	-77.7893
219.304	-73.6226					219.304	-77.4942		219.304	-77.9144		219.304	-77.8713		219.304	-77.9359
219.598	-73.6181					219.598	-77.3176		219.598	-77.9304		219.598	-77.7292		219.598	-77.7981
219.891	-73.6201					219.891	-77.4106		219.891	-77.9875		219.891	-77.6816		219.891	-77.688
220.185	-73.598					220.185	-77.5489		220.185	-78.0418		220.185	-77.7391		220.185	-77.7614
220.478	-73.5384					220.478	-77.6272		220.478	-77.9932		220.478	-77.856		220.478	-77.8585
220.772	-73.3854					220.772	-77.5388		220.772	-77.8362		220.772	-77.8654		220.772	-77.8444
221.065	-73.5091					221.065	-77.5052		221.065	-77.8866		221.065	-77.805		221.065	-77.7646
221.359	-73.7427					221.359	-77.5078		221.359	-77.9193		221.359	-77.7309		221.359	-77.7253
221.652	-73.7458					221.652	-77.4308		221.652	-77.9177		221.652	-77.7955		221.652	-77.5658
221.945	-73.707					221.945	-77.387		221.945	-77.8161		221.945	-77.7427		221.945	-77.4069
222.239	-73.7286					222.239	-77.4737		222.239	-77.7519		222.239	-77.5765		222.239	-77.5684
222.532	-73.7711					222.532	-77.4528		222.532	-77.7803		222.532	-77.5019		222.532	-77.6443
222.826	-73.6881					222.826	-77.4057		222.826	-77.8238		222.826	-77.5665		222.826	-77.5413
223.119	-73.5096					223.119	-77.4081		223.119	-77.8247		223.119	-77.6459		223.119	-77.4357
223.413	-73.4701					223.413	-77.4861		223.413	-77.7626		223.413	-77.8057		223.413	-77.423
223.706	-73.4795					223.706	-77.5375		223.706	-77.7475		223.706	-77.9105		223.706	-77.6649
224	-73.4599					224	-77.4839		224	-77.7203		224	-77.68		224	-77.6449
224.293	-73.3457					224.293	-77.5332		224.293	-77.8211		224.293	-77.6473		224.293	-77.6561
224.586	-73.3909					224.586	-77.5184		224.586	-77.9058		224.586	-77.7334		224.586	-77.6193
224.88	-73.6997					224.88	-77.5627		224.88	-77.9738		224.88	-77.8514		224.88	-77.6256
225.173	-73.7804					225.173	-77.5536		225.173	-78.1384		225.173	-77.9077		225.173	-77.778
225.467	-73.68					225.467	-77.6272		225.467	-78.2426		225.467	-77.8355		225.467	-77.7206
225.76	-73.5116					225.76	-77.72		225.76	-77.9535		225.76	-77.7929		225.76	-77.6048
226.054	-73.4365					226.054	-77.6345		226.054	-77.8199		226.054	-77.8752		226.054	-77.6418
226.347	-73.4092					226.347	-77.5697		226.347	-77.7615		226.347	-77.9266		226.347	-77.5879
226.641	-73.489					226.641	-77.6743		226.641	-77.7707		226.641	-77.7987		226.641	-77.6145
226.934	-73.547					226.934	-77.5574		226.934	-77.7396		226.934	-77.5955		226.934	-77.5363
227.227	-73.4367					227.227	-77.5434		227.227	-77.801		227.227	-77.7019		227.227	-77.594
227.521	-73.4431					227.521	-77.6472		227.521	-77.8736		227.521	-77.8357		227.521	-77.8178
227.814	-73.4032					227.814	-77.5346		227.814	-77.9092		227.814	-77.9138		227.814	-77.7124
228.108	-73.3199					228.108	-77.4085		228.108	-78.0177		228.108	-77.8514		228.108	-77.5709
228.401	-73.4306					228.401	-77.4355		228.401	-78.1095		228.401	-77.8707		228.401	-77.555
228.695	-73.5164					228.695	-77.5785		228.695	-78.0588		228.695	-77.9951		228.695	-77.8248
228.988	-48.4882					228.988	-69.873		228.988	-73.2844		228.988	-77.348		228.988	-75.69
229.281	-33.0945					229.281	-38.149		229.281	-43.006		229.281	-68.3231		229.281	-47.8228
229.575	-25.4353					229.575	-30.5059		229.575	-35.3804		229.575	-45.7153		229.575	-40.2675
229.868	-23.9848					229.868	-29.0609		229.868	-33.9361		229.868	-44.288		229.868	-38.8345
230.162	-28.4743					230.162	-33.554		230.162	-38.4295		230.162	-48.7318		230.162	-43.3156
230.455	-39.7689					230.455	-44.8299		230.455	-49.6438		230.455	-73.8538		230.455	-69.7231
230.749	-71.8172					230.749	-76.5347		230.749	-77.403		230.749	-77.6268		230.749	-77.6477
231.042	-73.4767					231.042	-77.3064		231.042	-77.7141		231.042	-77.5655		231.042	-77.6349
231.335	-73.4086					231.335	-77.4433		231.335	-77.782		231.335	-77.7857		231.335	-77.6281
231.629	-73.1613					231.629	-77.5664		231.629	-77.8219		231.629	-77.8264		231.629	-77.5717
231.922	-73.1947					231.922	-77.5852		231.922	-77.8015		231.922	-77.7569		231.922	-77.606
232.216	-73.4711					232.216	-77.3864		232.216	-77.7154		232.216	-77.7134		232.216	-77.6927
232.509	-73.6238					232.509	-77.418		232.509	-77.6461		232.509	-77.6552		232.509	-77.7595
232.803	-73.6145					232.803	-77.4959		232.803	-77.7017		232.803	-77.6012		232.803	-77.7727
233.096	-73.502					233.096	-77.3955		233.096	-77.8484		233.096	-77.6081		233.096	-77.6605
233.389	-73.5216					233.389	-77.3638		233.389	-77.8601		233.389	-77.7793		233.389	-77.6217
233.683	-73.6496					233.683	-77.3905		233.683	-77.7801		233.683	-77.6577		233.683	-77.587
233.976	-73.5331					233.976	-77.4012		233.976	-77.8504		233.976	-77.4689		233.976	-77.7084
234.27	-73.4742					234.27	-77.2632		234.27	-78.025		234.27	-77.4435		234.27	-77.7951
234.563	-73.6271					234.563	-77.2922		234.563	-78.0468		234.563	-77.4795		234.563	-77.7179
234.857	-73.7057					234.857	-77.2649		234.857	-77.9375		234.857	-77.5294		234.857	-77.7791
235.15	-73.6869					235.15	-77.2257		235.15	-77.9235		235.15	-77.5967		235.15	-77.8845
235.444	-73.581					235.444	-77.2557		235.444	-77.8093		235.444	-77.7303		235.444	-77.7967
235.737	-73.5591					235.737	-77.2582		235.737	-77.7891		235.737	-77.7766		235.737	-77.6282
236.03	-73.5883					236.03	-77.3636		236.03	-77.6807		236.03	-77.7941		236.03	-77.6436
236.324	-73.4529					236.324	-77.4564		236.324	-77.5919		236.324	-77.7102		236.324	-77.6861
236.617	-73.4179					236.617	-77.4472		236.617	-77.6327		236.617	-77.761		236.617	-77.6171
236.911	-73.489					236.911	-77.3908		236.911	-77.7561		236.911	-77.8531		236.911	-77.5678
237.204	-73.4614					237.204	-77.4081		237.204	-77.9067		237.204	-77.7763		237.204	-77.6135
237.498	-73.5392					237.498	-77.4252		237.498	-77.9954		237.498	-77.6776		237.498	-77.6604
237.791	-73.6607					237.791	-77.4576		237.791	-77.8964		237.791	-77.8648		237.791	-77.6932
238.084	-73.6376					238.084	-77.5252		238.084	-77.8867		238.084	-77.9695		238.084	-77.6923
238.378	-73.4652					238.378	-77.4612		238.378	-77.8998		238.378	-77.9727		238.378	-77.6985
238.671	-73.4277					238.671	-77.3698		238.671	-77.8486		238.671	-77.9195		238.671	-77.7128
238.965	-73.6181					238.965	-77.2869		238.965	-77.7813		238.965	-77.8176		238.965	-77.8511
239.258	-73.5029					239.258	-77.3203		239.258	-77.8122		239.258	-77.7401		239.258	-77.8911
239.552	-73.4339					239.552	-77.4867		239.552	-77.8342		239.552	-77.6511		239.552	-77.705
239.845	-73.477					239.845	-77.4194		239.845	-77.7016		239.845	-77.6868		239.845	-77.7317
240.139	-73.4853					240.139	-77.4005		240.139	-77.6975		240.139	-77.6916		240.139	-77.7563
240.432	-73.6038					240.432	-77.4313		240.432	-77.9323		240.432	-77.7882		240.432	-77.8219
240.726	-73.6725					240.726	-77.4533		240.726	-78.0298		240.726	-77.9027		240.726	-77.8804
241.019	-73.5244					241.019	-77.4248		241.019	-77.9486		241.019	-78.0023		241.019	-77.6733
241.312	-73.5237					241.312	-77.3379		241.312	-77.7627		241.312	-77.9286		241.312	-77.5559
241.606	-73.5521					241.606	-77.3854		241.606	-77.6646		241.606	-77.7362		241.606	-77.5826
241.899	-73.5893					241.899	-77.3556		241.899	-77.8301		241.899	-77.6299		241.899	-77.6628
242.193	-73.5127					242.193	-77.4111		242.193	-77.862		242.193	-77.6753		242.193	-77.7645
242.486	-73.4555					242.486	-77.4484		242.486	-77.9299		242.486	-77.7198		242.486	-77.8651
242.78	-73.37					242.78	-77.3696		242.78	-77.9617		242.78	-77.7218		242.78	-77.7908
243.073	-73.3608					243.073	-77.4128		243.073	-77.8935		243.073	-77.7482		243.073	-77.677
243.366	-73.451					243.366	-77.542		243.366	-77.8667		243.366	-77.8607		243.366	-77.8227
243.66	-73.5082					243.66	-77.5384		243.66	-77.832		243.66	-77.8447		243.66	-77.8795
243.953	-73.5592					243.953	-77.4267		243.953	-77.9294		243.953	-77.7074		243.953	-77.7207
244.247	-73.5387					244.247	-77.3864		244.247	-77.863		244.247	-77.6458		244.247	-77.6122
244.54	-73.5487					244.54	-77.4967		244.54	-77.8815		244.54	-77.7054		244.54	-77.6631
244.834	-73.5362					244.834	-77.5661		244.834	-77.8137		244.834	-77.7007		244.834	-77.7394
245.127	-73.5594					245.127	-77.6316		245.127	-77.7645		245.127	-77.7897		245.127	-77.6733
245.421	-73.6258					245.421	-77.444		245.421	-77.865		245.421	-77.7802		245.421	-77.662
245.714	-73.6199					245.714	-77.3263		245.714	-77.9549		245.714	-77.6274		245.714	-77.6134
246.007	-73.5202					246.007	-77.2355		246.007	-77.9774		246.007	-77.5715		246.007	-77.6329
246.301	-73.4069					246.301	-77.2517		246.301	-77.8998		246.301	-77.7054		246.301	-77.6798
246.594	-73.3868					246.594	-77.3711		246.594	-77.8261		246.594	-77.8019		246.594	-77.6627
246.888	-73.4702					246.888	-77.4624		246.888	-77.8494		246.888	-77.7606		246.888	-77.6898
247.181	-73.4522					247.181	-77.4013		247.181	-78.165		247.181	-77.7817		247.181	-77.772
247.475	-73.5231					247.475	-77.4418		247.475	-78.1728		247.475	-77.7819		247.475	-77.8342
247.768	-73.5861					247.768	-77.5014		247.768	-78.1778		247.768	-77.7753		247.768	-77.9123
248.061	-73.5065					248.061	-77.5873		248.061	-78.2192		248.061	-77.7574		248.061	-77.8957
248.355	-73.3098					248.355	-77.6105		248.355	-78.1108		248.355	-77.7385		248.355	-77.8966
248.648	-73.4126					248.648	-77.5637		248.648	-77.9303		248.648	-77.7306		248.648	-77.8619
248.942	-73.429					248.942	-77.4774		248.942	-77.8998		248.942	-77.9076		248.942	-77.8551
249.235	-73.5341					249.235	-77.4906		249.235	-78.1454		249.235	-78.0403		249.235	-77.8784
249.529	-73.6211					249.529	-77.5802		249.529	-78.0584		249.529	-77.9961		249.529	-77.746
249.822	-73.6283					249.822	-77.5963		249.822	-77.8449		249.822	-77.8708		249.822	-77.6695
250.115	-73.5593					250.115	-77.5682		250.115	-77.721		250.115	-77.8876		250.115	-77.6306
250.409	-73.4564					250.409	-77.4191		250.409	-77.6521		250.409	-77.9221		250.409	-77.6127
250.702	-73.4786					250.702	-77.3644		250.702	-77.5895		250.702	-77.846		250.702	-77.6448
250.996	-73.6036					250.996	-77.4861		250.996	-77.7647		250.996	-77.8417		250.996	-77.7815
251.289	-73.5798					251.289	-77.3986		251.289	-77.8592		251.289	-77.8565		251.289	-77.7625
251.583	-73.5329					251.583	-77.4136		251.583	-77.8855		251.583	-77.883		251.583	-77.6532
251.876	-73.6624					251.876	-77.4146		251.876	-77.8326		251.876	-77.8889		251.876	-77.7096
252.17	-73.6416					252.17	-77.4996		252.17	-77.762		252.17	-77.9288		252.17	-77.8247
252.463	-73.5502					252.463	-77.3839		252.463	-77.8634		252.463	-77.9155		252.463	-77.8429
252.756	-73.5194					252.756	-77.3467		252.756	-77.8501		252.756	-77.7665		252.756	-77.8807
253.05	-73.439					253.05	-77.357		253.05	-77.7501		253.05	-77.6492		253.05	-77.8704
253.343	-73.3913					253.343	-77.5146		253.343	-77.7674		253.343	-77.6154		253.343	-77.7773
253.637	-73.368					253.637	-77.5538		253.637	-77.8122		253.637	-77.7049		253.637	-77.7443
253.93	-73.4225					253.93	-77.4126		253.93	-77.8165		253.93	-77.6132		253.93	-77.5925
254.224	-73.4985					254.224	-77.3636		254.224	-77.7761		254.224	-77.6173		254.224	-77.3972
254.517	-73.4113					254.517	-77.4469		254.517	-77.9347		254.517	-77.8498		254.517	-77.4134
254.81	-73.4404					254.81	-77.3557		254.81	-77.8794		254.81	-77.8477		254.81	-77.755
255.104	-73.5752					255.104	-77.3145		255.104	-77.6706		255.104	-77.6603		255.104	-77.9306
255.397	-73.614					255.397	-77.5327		255.397	-77.5508		255.397	-77.6357		255.397	-77.8073
255.691	-73.5967					255.691	-77.4211		255.691	-77.6745		255.691	-77.8429		255.691	-77.6692
255.984	-73.4614					255.984	-77.0389		255.984	-77.9755		255.984	-77.9474		255.984	-77.5934
256.278	-73.4707					256.278	-76.995		256.278	-78.1392		256.278	-77.9048		256.278	-77.69
256.571	-73.6722					256.571	-77.2564		256.571	-78.0656		256.571	-77.9042		256.571	-77.7755
256.865	-73.5811					256.865	-77.4829		256.865	-77.9539		256.865	-77.829		256.865	-77.7925
257.158	-73.4093					257.158	-77.6396		257.158	-77.9881		257.158	-77.7361		257.158	-77.6948
257.452	-73.317					257.452	-77.6252		257.452	-77.9998		257.452	-77.756		257.452	-77.6346
257.745	-73.2329					257.745	-77.4287		257.745	-77.9065		257.745	-77.8282		257.745	-77.577
258.038	-73.2338					258.038	-77.4834		258.038	-77.8265		258.038	-77.8849		258.038	-77.524
258.332	-73.4881					258.332	-77.7116		258.332	-77.8531		258.332	-77.8193		258.332	-77.6661
258.625	-73.5252					258.625	-77.7037		258.625	-77.8725		258.625	-77.7971		258.625	-77.752
258.919	-73.5185					258.919	-77.7388		258.919	-77.9528		258.919	-77.7982		258.919	-77.7534
259.212	-73.5361					259.212	-77.6334		259.212	-77.9041		259.212	-77.8863		259.212	-77.6964
259.505	-73.5791					259.505	-77.3909		259.505	-77.8383		259.505	-77.8492		259.505	-77.7624
259.799	-73.6122					259.799	-77.3944		259.799	-77.8125		259.799	-77.9021		259.799	-77.8241
260.092	-73.6043					260.092	-77.4817		260.092	-77.9179		260.092	-77.9548		260.092	-77.8229
260.386	-73.482					260.386	-77.5134		260.386	-77.8898		260.386	-77.9279		260.386	-77.6774
260.679	-73.4623					260.679	-77.4823		260.679	-77.786		260.679	-77.8307		260.679	-77.6921
260.973	-73.36					260.973	-77.4853		260.973	-77.7505		260.973	-77.7862		260.973	-77.5515
261.266	-73.3923					261.266	-77.615		261.266	-77.8063		261.266	-77.6998		261.266	-77.5378
261.56	-73.4385					261.56	-77.5589		261.56	-77.8833		261.56	-77.7512		261.56	-77.5254
261.853	-73.3071					261.853	-77.4199		261.853	-77.8526		261.853	-77.8185		261.853	-77.6024
262.147	-73.2984					262.147	-77.5292		262.147	-77.8325		262.147	-77.7699		262.147	-77.7608
262.44	-73.3989					262.44	-77.5662		262.44	-77.7493		262.44	-77.7933		262.44	-77.8034
262.733	-73.5762					262.733	-77.5201		262.733	-77.8946		262.733	-77.8096		262.733	-77.8283
263.027	-73.497					263.027	-77.3411		263.027	-77.9598		263.027	-77.661		263.027	-77.8008
263.32	-73.4236					263.32	-77.3103		263.32	-77.8735		263.32	-77.6566		263.32	-77.9224
263.614	-73.4413					263.614	-77.3221		263.614	-77.7994		263.614	-77.6765		263.614	-77.9295
263.907	-73.4159					263.907	-77.3492		263.907	-77.7433		263.907	-77.7348		263.907	-77.8385
264.2	-73.3696					264.2	-77.3835		264.2	-77.6932		264.2	-77.8562		264.2	-77.7136
264.494	-73.4225					264.494	-77.35		264.494	-77.727		264.494	-77.8795		264.494	-77.7461
264.787	-73.4905					264.787	-77.4178		264.787	-77.734		264.787	-77.8985		264.787	-77.7727
265.081	-73.5215					265.081	-77.4556		265.081	-77.8506		265.081	-77.8616		265.081	-77.7727
265.374	-73.581					265.374	-77.3751		265.374	-77.8436		265.374	-77.7573		265.374	-77.6958
265.668	-73.6649					265.668	-77.3255		265.668	-77.8334		265.668	-77.7463		265.668	-77.673
265.961	-73.6504					265.961	-77.4248		265.961	-77.9839		265.961	-77.684		265.961	-77.8104
266.255	-73.6082					266.255	-77.4937		266.255	-77.9591		266.255	-77.3231		266.255	-77.9458
266.548	-73.5214					266.548	-77.47		266.548	-77.7203		266.548	-77.4717		266.548	-78.0073
266.841	-73.3709					266.841	-77.4156		266.841	-77.6129		266.841	-77.8635		266.841	-77.8487
267.135	-73.2381					267.135	-77.3764		267.135	-77.6679		267.135	-77.9649		267.135	-77.5925
267.428	-73.3279					267.428	-77.3265		267.428	-77.8349		267.428	-77.7995		267.428	-77.4754
267.722	-73.3907					267.722	-77.4817		267.722	-77.916		267.722	-77.6351		267.722	-77.532
268.015	-73.3279					268.015	-77.4524		268.015	-77.9075		268.015	-77.7395		268.015	-77.5396
268.309	-73.3338					268.309	-77.2813		268.309	-77.7796		268.309	-77.8734		268.309	-77.5915
268.602	-73.2715					268.602	-77.3884		268.602	-77.6589		268.602	-77.7881		268.602	-77.4996
268.896	-73.3661					268.896	-77.5386		268.896	-77.6882		268.896	-77.6371		268.896	-77.3283
269.189	-73.5073					269.189	-77.5657		269.189	-77.6762		269.189	-77.5746		269.189	-77.4709
269.482	-73.5169					269.482	-77.368		269.482	-77.7291		269.482	-77.7176		269.482	-77.7334
269.776	-73.4324					269.776	-77.2646		269.776	-77.9741		269.776	-77.7241		269.776	-77.7708
270.069	-73.4349					270.069	-77.2609		270.069	-77.8319		270.069	-77.8063		270.069	-77.6885
270.363	-73.4444					270.363	-77.4616		270.363	-77.7532		270.363	-77.8645		270.363	-77.5375
270.656	-73.5388					270.656	-77.4788		270.656	-77.7955		270.656	-77.8063		270.656	-77.4488
270.95	-73.5866					270.95	-77.4819		270.95	-77.8029		270.95	-77.6476		270.95	-77.5201
271.243	-73.4329					271.243	-77.6799		271.243	-77.9644		271.243	-77.662		271.243	-77.709
271.536	-73.4227					271.536	-77.6243		271.536	-77.9489		271.536	-77.7538		271.536	-77.8725
271.83	-73.4922					271.83	-77.4483		271.83	-77.8769		271.83	-77.7817		271.83	-77.8725
272.123	-73.5437					272.123	-77.4721		272.123	-77.9971		272.123	-77.825		272.123	-77.8173
272.417	-73.5984					272.417	-77.4897		272.417	-77.9784		272.417	-77.7801		272.417	-77.8208
272.71	-73.5657					272.71	-77.4314		272.71	-77.9096		272.71	-77.8422		272.71	-77.7157
273.004	-73.4882					273.004	-77.4872		273.004	-77.7697		273.004	-77.9668		273.004	-77.6307
273.297	-73.4402					273.297	-77.6091		273.297	-77.6516		273.297	-77.8422		273.297	-77.6768
273.591	-73.3835					273.591	-77.6091		273.591	-77.7164		273.591	-77.6901		273.591	-77.654
273.884	-73.4744					273.884	-77.4932		273.884	-77.8095		273.884	-77.7861		273.884	-77.6711
274.177	-73.5151					274.177	-77.4974		274.177	-77.8031		274.177	-77.8959		274.177	-77.8523
274.471	-73.4319					274.471	-77.4484		274.471	-77.9486		274.471	-77.8646		274.471	-77.965
274.764	-73.4229					274.764	-77.2124		274.764	-77.9176		274.764	-77.7648		274.764	-77.7868
275.058	-73.5709					275.058	-77.1714		275.058	-77.8554		275.058	-77.657		275.058	-77.7524
275.351	-73.4957					275.351	-77.3307		275.351	-77.846		275.351	-77.6315		275.351	-77.7702
275.645	-73.3319					275.645	-77.2756		275.645	-77.9181		275.645	-77.6635		275.645	-77.8332
275.938	-73.2815					275.938	-77.1054		275.938	-77.8		275.938	-77.5731		275.938	-77.7951
276.231	-73.2255					276.231	-77.2235		276.231	-77.7237		276.231	-77.6619		276.231	-77.8887
276.525	-73.2883					276.525	-77.3541		276.525	-77.8064		276.525	-77.7922		276.525	-77.9971
276.818	-73.3278					276.818	-77.2703		276.818	-77.8638		276.818	-77.7081		276.818	-77.8786
277.112	-73.3195					277.112	-77.2839		277.112	-77.8858		277.112	-77.6408		277.112	-77.7083
277.405	-73.3118					277.405	-77.3852		277.405	-77.7891		277.405	-77.7392		277.405	-77.7543
277.699	-73.4987					277.699	-77.4348		277.699	-77.7913		277.699	-77.9203		277.699	-77.698
277.992	-73.5539					277.992	-77.4157		277.992	-77.8182		277.992	-77.9267		277.992	-77.6871
278.286	-73.4333					278.286	-77.3863		278.286	-77.8396		278.286	-77.8913		278.286	-77.5983
278.579	-73.3365					278.579	-77.3559		278.579	-77.9487		278.579	-77.9807		278.579	-77.6977
278.873	-73.318					278.873	-77.2605		278.873	-77.9759		278.873	-78.0856		278.873	-77.7502
279.166	-73.3463					279.166	-77.2573		279.166	-77.9278		279.166	-77.9039		279.166	-77.7135
279.459	-73.5008					279.459	-77.2491		279.459	-78.0422		279.459	-77.965		279.459	-77.8487
279.753	-73.5719					279.753	-77.4589		279.753	-78.0302		279.753	-77.8925		279.753	-77.8739
280.046	-73.4785					280.046	-77.6156		280.046	-77.973		280.046	-77.7925		280.046	-77.8022
280.34	-73.5131					280.34	-77.5397		280.34	-77.9813		280.34	-77.8301		280.34	-77.6459
280.633	-73.5683					280.633	-77.4524		280.633	-77.9821		280.633	-77.9895		280.633	-77.6199
280.926	-73.5994					280.926	-77.3536		280.926	-77.9962		280.926	-77.9416		280.926	-77.7719
281.22	-73.6009					281.22	-77.3806		281.22	-77.8691		281.22	-77.8397		281.22	-77.8699
281.513	-73.5367					281.513	-77.4069		281.513	-77.9025		281.513	-77.8453		281.513	-77.7202
281.807	-73.5335					281.807	-77.4008		281.807	-77.9753		281.807	-77.8071		281.807	-77.665
282.1	-73.5273					282.1	-77.4222		282.1	-77.83		282.1	-77.8164		282.1	-77.7406
282.394	-73.4666					282.394	-77.5161		282.394	-77.9086		282.394	-77.8478		282.394	-77.8448
282.687	-73.365					282.687	-77.553		282.687	-77.9006		282.687	-77.7387		282.687	-77.6777
282.981	-73.3069					282.981	-77.4626		282.981	-77.8132		282.981	-77.7012		282.981	-77.5669
283.274	-73.3577					283.274	-77.3806		283.274	-77.803		283.274	-77.6042		283.274	-77.5755
283.567	-73.4434					283.567	-77.2118		283.567	-77.8514		283.567	-77.6493		283.567	-77.5658
283.861	-73.5434					283.861	-77.2274		283.861	-77.9019		283.861	-77.6619		283.861	-77.699
284.154	-73.5702					284.154	-77.3704		284.154	-77.9784		284.154	-77.6426		284.154	-77.85
284.448	-73.4699					284.448	-77.5307		284.448	-77.9063		284.448	-77.7618		284.448	-77.9748
284.741	-73.363					284.741	-77.4698		284.741	-77.7578		284.741	-77.8382		284.741	-77.8831
285.035	-73.4335					285.035	-77.2981		285.035	-77.7394		285.035	-77.8452		285.035	-77.6926
285.328	-73.3494					285.328	-77.2373		285.328	-77.8249		285.328	-77.953		285.328	-77.6835
285.622	-73.3775					285.622	-77.4917		285.622	-77.993		285.622	-77.9183		285.622	-77.7277
285.915	-73.4949					285.915	-77.4812		285.915	-78.0533		285.915	-77.9127		285.915	-77.7859
286.208	-73.3871					286.208	-77.4377		286.208	-78.1936		286.208	-77.8923		286.208	-77.8909
286.502	-73.2653					286.502	-77.4307		286.502	-78.1403		286.502	-77.8733		286.502	-77.9041
286.795	-73.3975					286.795	-77.4521		286.795	-77.9674		286.795	-77.8299		286.795	-77.8415
287.089	-73.4477					287.089	-77.4687		287.089	-77.8602		287.089	-77.8634		287.089	-77.7499
287.382	-73.3769					287.382	-77.5783		287.382	-77.829		287.382	-77.9461		287.382	-77.6876
287.676	-73.3982					287.676	-77.5429		287.676	-77.981		287.676	-77.8408		287.676	-77.5822
287.969	-73.413					287.969	-77.468		287.969	-77.9426		287.969	-77.9527		287.969	-77.7295
288.262	-73.46					288.262	-77.3844		288.262	-77.8466		288.262	-77.8414		288.262	-77.8259
288.556	-73.3823					288.556	-77.4305		288.556	-77.8373		288.556	-77.7831		288.556	-77.7265
288.849	-73.2755					288.849	-77.4256		288.849	-77.937		288.849	-77.8744		288.849	-77.6793
289.143	-73.4229					289.143	-77.4395		289.143	-78.0705		289.143	-77.7799		289.143	-77.5043
289.436	-73.4262					289.436	-77.3779		289.436	-78.0727		289.436	-77.7813		289.436	-77.5822
289.73	-73.4955					289.73	-77.2826		289.73	-77.9757		289.73	-77.8751		289.73	-77.8013
290.023	-73.5723					290.023	-77.3225		290.023	-77.9341		290.023	-77.8342		290.023	-77.8386
290.317	-73.4484					290.317	-77.4238		290.317	-77.8141		290.317	-77.8661		290.317	-77.6865
290.61	-73.3966					290.61	-77.4738		290.61	-77.7176		290.61	-77.952		290.61	-77.655
290.903	-73.3936					290.903	-77.4146		290.903	-77.7196		290.903	-77.9292		290.903	-77.7641
291.197	-73.3388					291.197	-77.4146		291.197	-77.6376		291.197	-77.9092		291.197	-77.8371
291.49	-73.3297					291.49	-77.3717		291.49	-77.739		291.49	-77.7445		291.49	-77.9169
291.784	-73.4583					291.784	-77.3156		291.784	-77.9012		291.784	-77.7863		291.784	-77.9517
292.077	-73.6063					292.077	-77.4545		292.077	-77.9056		292.077	-77.7594		292.077	-77.8351
292.371	-73.5653					292.371	-77.4845		292.371	-77.7472		292.371	-77.7465		292.371	-77.654
292.664	-73.6346					292.664	-77.5306		292.664	-77.8741		292.664	-77.8461		292.664	-77.6345
292.957	-73.6037					292.957	-77.633		292.957	-77.8461		292.957	-77.7724		292.957	-77.761
293.251	-73.5223					293.251	-77.5999		293.251	-77.8567		293.251	-77.7421		293.251	-77.7261
293.544	-73.5237					293.544	-77.7264		293.544	-77.8361		293.544	-77.9304		293.544	-77.831
293.838	-73.5416					293.838	-77.5692		293.838	-77.9206		293.838	-77.8643		293.838	-77.999
294.131	-73.5032					294.131	-77.2994		294.131	-77.8807		294.131	-77.7394		294.131	-78.0216
294.425	-73.4897					294.425	-77.3373		294.425	-77.7601		294.425	-77.8212		294.425	-78.0026
294.718	-73.493					294.718	-77.4374		294.718	-77.7289		294.718	-77.9259		294.718	-77.8972
295.012	-73.3668					295.012	-77.365		295.012	-77.7341		295.012	-77.8308		295.012	-77.7244
295.305	-73.3643					295.305	-77.3729		295.305	-77.7619		295.305	-77.7119		295.305	-77.6936
295.598	-73.5738					295.598	-77.4963		295.598	-77.7211		295.598	-77.7444		295.598	-77.7884
295.892	-73.6691					295.892	-77.4878		295.892	-77.8615		295.892	-77.7211		295.892	-77.7664
296.185	-73.5422					296.185	-77.4878		296.185	-77.9406		296.185	-77.7535		296.185	-77.7895
296.479	-73.4136					296.479	-77.4062		296.479	-77.9843		296.479	-77.8818		296.479	-77.8052
296.772	-73.4794					296.772	-77.4139		296.772	-77.947		296.772	-78.0106		296.772	-77.8166
297.066	-73.4072					297.066	-77.3335		297.066	-77.8577		297.066	-78.0198		297.066	-77.7808
297.359	-73.3926					297.359	-77.2224		297.359	-77.8844		297.359	-77.8001		297.359	-77.7561
297.652	-73.3722					297.652	-77.3274		297.652	-77.8388		297.652	-77.7408		297.652	-77.6596
297.946	-73.4839					297.946	-77.4178		297.946	-77.87		297.946	-77.8349		297.946	-77.6422
298.239	-73.5396					298.239	-77.4832		298.239	-77.7649		298.239	-77.788		298.239	-77.7142
298.533	-73.6125					298.533	-77.3426		298.533	-77.819		298.533	-77.766		298.533	-77.8628
298.826	-73.6485					298.826	-77.3394		298.826	-77.8303		298.826	-77.8653		298.826	-77.8848
299.12	-73.5305					299.12	-77.3592		299.12	-77.906		299.12	-77.9852		299.12	-77.8198
299.413	-73.3365					299.413	-77.294		299.413	-78.0105		299.413	-78.0389		299.413	-77.6974
299.707	-73.4157					299.707	-77.3512		299.707	-78.0257		299.707	-78.1579		299.707	-77.6766
300	-73.4437					300	-77.3656		300	-78.0296		300	-78.1554		300	-77.7025

## Sheet: Fig. 3b
SL			SMC			Si
f (kHz)	Amplitude (arb. units)		f (kHz)	Amplitude (arb. units)		f (kHz)	Amplitude (arb. units)
23.2524	0.0014		85.5295	0.0033		226.65	0.0196
23.3198	0.0015		85.7048	0.0037		226.738	0.0212
23.3873	0.0015		85.8493	0.0039		226.825	0.023
23.4547	0.0015		86.0666	0.0045		226.913	0.0247
23.5222	0.0015		86.2445	0.0051		227.001	0.0266
23.5896	0.0017		86.3851	0.0056		227.088	0.0292
23.657	0.0017		86.574	0.0067		227.176	0.0313
23.7245	0.002		86.7421	0.0078		227.264	0.0339
23.7919	0.0021		86.9162	0.009		227.351	0.0367
23.8594	0.0023		87.0855	0.0107		227.439	0.0397
23.9268	0.0025		87.2635	0.0127		227.527	0.0425
23.9942	0.0027		87.4261	0.0147		227.614	0.0455
24.0617	0.003		87.581	0.0167		227.702	0.0494
24.1291	0.0032		87.7555	0.0191		227.79	0.054
24.1966	0.0037		87.9263	0.0216		227.874	0.0585
24.264	0.0044		88.0868	0.0241		227.965	0.0638
24.3314	0.005		88.2597	0.0268		228.056	0.0693
24.3989	0.0057		88.4211	0.0292		228.141	0.0751
24.4663	0.0072		88.5664	0.0314		228.228	0.0813
24.5338	0.0086		88.7478	0.0343		228.316	0.088
24.6012	0.0105		88.9163	0.0378		228.412	0.0949
24.6686	0.0133		89.0377	0.0419		228.497	0.1017
24.7361	0.0174		89.153	0.0502		228.587	0.109
24.7912	0.0225		89.2106	0.0579		228.676	0.1176
24.828	0.0271		89.2466	0.0646		228.762	0.1274
24.8587	0.0324		89.2754	0.0719		228.85	0.139
24.8863	0.0385		89.3043	0.0801		228.938	0.152
24.9077	0.0442		89.3187	0.0891		229.031	0.1684
24.9261	0.0502		89.3475	0.0992		229.122	0.1871
24.9437	0.057		89.3739	0.1078		229.222	0.2114
24.9537	0.0622		89.3907	0.1163		229.3	0.2334
24.9688	0.0677		89.4051	0.1237		229.364	0.2545
24.975	0.0733		89.4267	0.1329		229.424	0.2778
24.9844	0.0807		89.4339	0.1395		229.476	0.3007
24.9997	0.0862		89.4507	0.1475		229.523	0.3256
25.0074	0.095		89.4651	0.1566		229.567	0.3513
25.014	0.1016		89.4796	0.1666		229.603	0.3744
25.0196	0.1081		89.494	0.1762		229.635	0.3977
25.0212	0.1147		89.5084	0.1861		229.667	0.4223
25.0242	0.1206		89.5228	0.1957		229.699	0.4487
25.0273	0.1244		89.5407	0.203		229.727	0.4758
25.0304	0.1298		89.5407	0.2119		229.751	0.5035
25.0334	0.1421		89.5556	0.2189		229.774	0.5333
25.0344	0.1364		89.6	0.2291		229.798	0.5636
25.0365	0.1462		89.6444	0.2189		229.822	0.5935
25.0426	0.1512		89.6593	0.2119		229.846	0.6295
25.0467	0.1568		89.6741	0.203		229.869	0.6621
25.0549	0.1627		89.6813	0.1956		229.886	0.6926
25.0687	0.1672		89.6957	0.1859		229.902	0.7197
25.0813	0.1709		89.7101	0.1759		229.918	0.7498
25.0937	0.1672		89.7245	0.166		229.931	0.7764
25.1	0.1644		89.7389	0.1562		229.948	0.8044
25.1039	0.1604		89.7533	0.1468		229.966	0.838
25.1101	0.1568		89.7725	0.1368		229.982	0.8668
25.1131	0.1508		89.7941	0.126		229.998	0.8949
25.1192	0.1443		89.8085	0.119		230.014	0.9236
25.1254	0.1372		89.8229	0.1119		230.037	0.9605
25.1315	0.13		89.8397	0.1039		230.049	0.981
25.1376	0.1232		89.8662	0.0959		230.085	0.9996
25.1438	0.1171		89.8806	0.0947		230.122	0.9841
25.1499	0.1109		89.9094	0.0865		230.145	0.9654
25.1571	0.1048		89.9382	0.0793		230.161	0.9451
25.1673	0.0974		89.9742	0.0717		230.176	0.9179
25.1795	0.0898		90.0174	0.0641		230.189	0.8939
25.1928	0.083		90.0679	0.0568		230.205	0.8653
25.2051	0.0769		90.1327	0.0491		230.221	0.8372
25.2173	0.0714		90.2119	0.0418		230.229	0.8152
25.2296	0.0667		90.3128	0.0347		230.245	0.7896
25.2449	0.0614		90.4497	0.0275		230.253	0.7686
25.2633	0.0558		90.6017	0.0221		230.269	0.743
25.2848	0.05		90.763	0.0179		230.277	0.722
25.3093	0.0441		90.9251	0.0148		230.293	0.6967
25.3369	0.0386		91.0916	0.0124		230.303	0.6746
25.3675	0.033		91.2565	0.0106		230.319	0.6484
25.4043	0.0275		91.4118	0.0093		230.332	0.6275
25.4503	0.0223		91.5792	0.0081		230.351	0.6015
25.5086	0.0174		91.7247	0.0074		230.372	0.5741
25.576	0.0134		91.8904	0.0067		230.396	0.5444
25.6434	0.0108		92.053	0.006		230.42	0.5181
25.7109	0.0084		92.1786	0.0058		230.444	0.4944
25.7783	0.0066		92.3687	0.0051		230.472	0.4699
25.8458	0.0052		92.5717	0.0046		230.504	0.4459
25.9132	0.0041		92.6972	0.0045		230.536	0.4233
25.9806	0.0035		92.8745	0.0039		230.572	0.3983
26.0481	0.0034		92.9998	0.0039		230.611	0.3732
26.1155	0.0029		93.2159	0.0033		230.651	0.3503
26.183	0.0029		93.3636	0.0033		230.695	0.3257
26.2504	0.0033		93.5535	0.0027		230.743	0.3017
26.3178	0.0033		93.6971	0.0027		230.795	0.2787
26.3853	0.0032		93.7922	0.0027		230.855	0.2563
26.4527	0.0033					230.922	0.2344
26.5201	0.0026					231.007	0.2111
26.5876	0.0022					231.092	0.1922
26.655	0.0029					231.176	0.1764
26.7225	0.0026					231.263	0.1619
26.7776	0.0025					231.353	0.1481
						231.44	0.1362
						231.528	0.1292
						231.616	0.1247
						231.703	0.1181
						231.791	0.1097
						231.879	0.1006
						231.966	0.0919
						232.05	0.0836
						232.142	0.0747
						232.229	0.0656
						232.317	0.0573
						232.405	0.05
						232.492	0.0426
						232.58	0.0369
						232.668	0.0327
						232.756	0.0285
						232.843	0.0251
						232.931	0.022
						233.015	0.0196
						233.106	0.0173
						233.194	0.0165
						233.281	0.0151
						233.369	0.0141
						233.457	0.0123
						233.544	0.0112

## Sheet: Fig. 3c
This work				Comm. w/ cancellation
Pin (dBm)	Noise/gain (dBV/sqHz)			Pin (dBm)	Noise/gain (dBV/sqHz)
-4	-180.9			-4	-182.2
-6	-182.8			-6	-183.4
-8	-184.9			-8	-183.9
-10	-185.8			-10	-184.8
-12	-186			-12	-185
-14	-186.3			-14	-185.1
-16	-186.1			-16	-184.9
-18	-186.2			-18	-185.5

## Sheet: Fig. 3d
This work w/ Si			Comm. w/ Si			This work w/ SMC			Comm. w/ SMC			Extracted from images			Inset Si			Inset SMC
Pin (dBm)	SNR/rtip (nm-1)		Pin (dBm)	SNR/rtip (nm-1)		Pin (dBm)	SNR/rtip (nm-1)		Pin (dBm)	SNR/rtip (nm-1)		Pin (dBm)	SNR/rtip (nm-1)		x (nm)	Height (nm)		x (nm)	Height (nm)
-5	15.9		-5	17.5		-5	9.1		-5	10		-7	14.5		-90.9648	-0.453		-91.6308	-0.485
-10	12.5		-10	11.3		-10	7.6		-10	6.9		-12	10.1		-89.0078	-0.699		-88.3692	-0.365
-15	6.8		-15	6.2		-15	4.2		-15	3.8		-17	5.3		-87.0509	-0.5615		-85.1076	-0.045
-20	4		-20	3.6		-20	2		-20	1.8		-22	3		-85.0939	-0.3205		-81.8461	-0.52
-25	2.4		-25	2.2		-25	1.1		-25	1		-27	1.7		-83.137	-0.883		-78.5845	-0.675
-30	1.2		-30	1.1		-30	0.73		-30	0.67					-81.18	-0.2985		-75.3229	-0.455
															-79.2231	-0.7615		-72.0613	-0.525
															-77.2661	0.078		-68.7997	-0.3
															-75.3092	-0.677		-65.5382	-1.035
															-73.3523	-0.567		-62.2766	0.165
															-71.3953	-0.185		-59.015	-0.735
															-69.4384	-0.8115		-55.7534	-0.115
															-67.4814	-0.154		-52.4918	-0.04
															-65.5245	-0.9185		-49.2303	0.37
															-63.5675	-0.2355		-45.9687	3.15
															-61.6106	-0.8115		-42.7071	4.255
															-59.6536	-0.6255		-39.4455	6.855
															-57.6967	-0.34		-36.184	8.08
															-55.7397	-0.5485		-32.9224	10.9
															-53.7828	-0.0165		-29.6608	13.145
															-51.8258	-0.141		-26.3992	14.385
															-49.8689	0.3555		-23.1376	17.43
															-47.9119	-0.1585		-19.8761	18.755
															-45.955	-0.385		-16.6145	20.86
															-43.998	-0.0085		-13.3529	22.57
															-42.0411	-0.235		-10.0913	24.375
															-40.0841	-0.039		-6.8297	27.075
															-38.1272	-0.022		-3.5682	28.575
															-36.1703	-0.089		-0.3066	30.705
															-34.2133	0.3225		2.955	31.05
															-32.2564	0.2435		6.2166	32.38
															-30.2994	0.5175		9.4781	33.16
															-28.3425	0.0045		12.7397	33.325
															-26.3855	0.168		16.0013	33.82
															-24.4286	0.491		19.2629	34.22
															-22.4716	0.0055		22.5245	34.39
															-20.5147	0.533		25.786	34.825
															-18.5577	0.009		29.0476	34.965
															-16.6008	1.416		32.3092	35.305
															-14.6438	2.7305		35.5708	35.095
															-12.6869	5.366		38.8324	35.37
															-10.7299	6.2095		42.0939	36.125
															-8.773	8.29		45.3555	35.475
															-6.816	8.9205		48.6171	35.86
															-4.8591	10.8075		51.8787	35.105
															-2.9022	11.753		55.1402	35.9
															-0.9452	14.222		58.4018	35.43
															1.0117	17.558		61.6634	35.57
															2.9687	21.361
															4.9256	25.608
															6.8826	27.3495
															8.8395	29.5395
															10.7965	30.191
															12.7534	31.816
															14.7104	32.878
															16.6673	33.4305
															18.6243	34.415
															20.5812	34.305
															22.5382	35.002
															24.4951	35.173
															26.4521	35.249
															28.409	35.155
															30.3659	35.2855
															32.3229	35.043
															34.2798	35.2485
															36.2368	34.8145
															38.1937	35.4485
															40.1507	34.598
															42.1076	35.398
															44.0646	35.491
															46.0215	35.257
															47.9785	35.283
															49.9354	35.346
															51.8924	35.659
															53.8493	35.6015
															55.8063	35.819
															57.7632	35.8105
															59.7202	35.649
															61.6771	35.639

## Sheet: Fig. 4e
This work
Time per pixel(ms)	Total in-band noise (mV)
256	0.23
128	0.31
64	0.41
32	0.56
16	0.89
8	1.15
4	1.58
2	2.31
1	3.43
0.5	4.75
0.25	6.79

## Sheet: Fig. 5a
f (kHz)	Spectral amplitude (dBV/rtHz)
10.3577	-72.5243
11.3113	-72.7006
12.265	-73.0262
13.2187	-73.4795
14.1724	-73.7016
15.126	-73.9642
16.0797	-74.1382
17.0334	-74.2957
17.9871	-74.3337
18.9407	-74.5537
19.8944	-74.7759
20.8481	-74.8579
21.8018	-74.8432
22.7554	-74.8807
23.7091	-74.8959
24.6628	-74.9576
25.6165	-75.1091
26.5701	-75.3925
27.5238	-75.6292
28.4775	-75.546
29.4312	-75.5791
30.3848	-75.6793
31.3385	-75.7813
32.2922	-75.973
33.2459	-76.0813
34.1995	-76.0538
35.1532	-76.0112
36.1069	-76.1623
37.0606	-76.2526
38.0142	-76.2074
38.9679	-76.2713
39.9216	-76.4173
40.8753	-76.338
41.8289	-76.2829
42.7826	-76.2064
43.7363	-76.1427
44.69	-76.1179
45.6436	-76.4206
46.5973	-76.4943
47.551	-76.4897
48.5046	-76.6893
49.4583	-76.7501
50.412	-76.82
51.3657	-76.7744
52.3193	-76.5992
53.273	-76.6013
54.2267	-76.7623
55.1804	-76.7659
56.134	-76.6932
57.0877	-76.8138
58.0414	-76.9335
58.9951	-76.9051
59.9487	-77.0313
60.9024	-77.028
61.8561	-76.9201
62.8098	-76.9645
63.7634	-76.8556
64.7171	-76.9386
65.6708	-77.0403
66.6245	-77.0436
67.5781	-77.1164
68.5318	-77.0665
69.4855	-77.036
70.4392	-77.002
71.3928	-76.9892
72.3465	-77.116
73.3002	-77.2593
74.2539	-77.3096
75.2075	-77.2188
76.1612	-77.1837
77.1149	-77.2557
78.0686	-77.3158
79.0222	-77.212
79.9759	-77.2797
80.9296	-77.3451
81.8832	-77.4295
82.8369	-77.3081
83.7906	-77.1954
84.7443	-77.1678
85.6979	-77.2762
86.6516	-77.3705
87.6053	-77.2853
88.559	-77.0991
89.5126	-77.0419
90.4663	-77.1037
91.42	-77.2861
92.3737	-77.4639
93.3273	-77.546
94.281	-77.513
95.2347	-77.3939
96.1884	-77.3527
97.142	-77.4438
98.0957	-77.4849
99.0494	-77.5747
100.003	-77.5968
100.957	-77.675
101.91	-77.6164
102.864	-77.5454
103.818	-77.3609
104.771	-77.4411
105.725	-77.5372
106.679	-77.4335
107.632	-77.485
108.586	-77.6069
109.54	-77.6413
110.493	-77.5755
111.447	-77.5193
112.401	-77.5729
113.355	-77.4864
114.308	-77.4459
115.262	-77.5257
116.216	-77.5269
117.169	-77.5552
118.123	-77.4729
119.076	-77.5055
120.03	-77.5633
120.984	-77.5648
121.938	-77.6456
122.891	-77.6657
123.845	-77.6358
124.799	-77.5909
125.752	-77.6689
126.706	-77.7291
127.66	-77.7118
128.613	-77.5493
129.567	-77.5497
130.521	-77.5137
131.474	-77.4507
132.428	-77.4576
133.382	-77.4163
134.335	-77.5061
135.289	-77.6011
136.243	-77.7173
137.196	-77.7594
138.15	-77.6418
139.104	-77.5246
140.057	-77.5336
141.011	-77.6242
141.965	-77.6497
142.918	-77.5807
143.872	-77.4267
144.826	-77.4114
145.779	-77.4927
146.733	-77.4788
147.687	-77.4882
148.641	-77.4701
149.594	-77.5447
150.548	-77.7896
151.501	-77.9293
152.455	-77.7279
153.409	-77.6922
154.363	-77.7772
155.316	-77.728
156.27	-77.5834
157.224	-77.5943
158.177	-77.6414
159.131	-77.5599
160.084	-77.5658
161.038	-77.7018
161.992	-77.7103
162.946	-77.6041
163.899	-77.6888
164.853	-77.7916
165.807	-77.687
166.76	-77.6147
167.714	-77.5051
168.668	-77.4065
169.621	-77.4859
170.575	-77.5004
171.529	-77.5305
172.482	-77.4882
173.436	-77.4208
174.39	-77.4287
175.343	-77.5539
176.297	-77.6076
177.251	-77.6638
178.204	-77.6327
179.158	-77.664
180.112	-77.6887
181.065	-77.6755
182.019	-77.5497
182.973	-77.5283
183.926	-77.6413
184.88	-77.5945
185.834	-77.458
186.787	-77.4076
187.741	-77.3181
188.695	-77.2706
189.648	-77.2946
190.602	-77.4652
191.556	-77.5123
192.51	-77.4838
193.463	-77.5479
194.417	-77.4853
195.37	-77.4132
196.324	-77.5116
197.278	-77.6371
198.232	-77.6535
199.185	-77.565
200.139	-77.4683
201.093	-77.4093
202.046	-77.4821
203	-77.546
203.954	-77.5536
204.907	-77.5894
205.861	-77.5662
206.815	-77.4475
207.768	-77.4898
208.722	-77.4441
209.676	-77.504
210.629	-77.6129
211.583	-77.552
212.537	-77.4224
213.49	-77.4558
214.444	-77.4855
215.398	-77.522
216.351	-77.4848
217.305	-77.416
218.259	-77.4022
219.212	-77.3669
220.166	-77.3828
221.12	-77.5255
222.073	-77.6174
223.027	-77.7149
223.981	-77.6985
224.934	-77.6133
225.888	-77.5632
226.842	-76.8279
227.795	-40.9022
228.749	-30.8947
229.703	-27.3759
230.656	-29.754
231.61	-38.429
232.564	-75.4173
233.518	-77.5854
234.471	-77.5507
235.425	-77.4701
236.379	-77.534
237.332	-77.5912
238.286	-77.5512
239.239	-77.5105
240.193	-77.4676
241.147	-77.5932
242.101	-77.7029
243.054	-77.6465
244.008	-77.5085
244.962	-77.3635
245.915	-77.2353
246.869	-77.2671
247.823	-77.3695
248.776	-77.4463
249.73	-77.4668
250.684	-77.3681
251.637	-77.3198
252.591	-77.4587
253.545	-77.4978
254.498	-77.5379
255.452	-77.6698
256.406	-77.7101
257.359	-77.7104
258.313	-77.5452
259.267	-77.5221
260.22	-77.6001
261.174	-77.5971
262.128	-77.5239
263.081	-77.4299
264.035	-77.3705
264.989	-77.3686
265.942	-77.3308
266.896	-77.4411
267.85	-77.4804
268.803	-77.5489
269.757	-77.6466
270.711	-77.6625
271.664	-77.5062
272.618	-77.5265
273.572	-77.6791
274.526	-77.7847
275.479	-77.7451
276.433	-77.5322
277.387	-77.356
278.34	-77.4671
279.294	-77.5793
280.248	-77.4715
281.201	-77.4333
282.155	-77.4081
283.108	-77.4109
284.062	-77.5099
285.016	-77.5426
285.97	-77.4684
286.923	-77.4468
287.877	-77.4595
288.831	-77.3916
289.784	-77.3744
290.738	-77.4417
291.692	-77.6058
292.645	-77.7373
293.599	-77.7764
294.553	-77.6159
295.506	-77.3863
296.46	-77.2461
297.414	-77.3217
298.367	-77.4296
299.321	-77.4979
300.275	-77.4779
301.228	-77.5085
302.182	-77.5147
303.136	-77.5433
304.089	-77.6594
305.043	-77.7874
305.997	-77.6935
306.95	-77.4406
307.904	-77.43
308.858	-77.7139
309.811	-77.7243
310.765	-77.7185
311.719	-77.65
312.672	-77.7146
313.626	-77.5583
314.58	-77.4216
315.534	-77.4364
316.487	-77.3369
317.441	-77.391
318.394	-77.5324
319.348	-77.6568
320.302	-77.6195
321.255	-77.4574
322.209	-77.3761
323.163	-77.3633
324.116	-77.4458
325.07	-77.6238
326.024	-77.7732
326.978	-77.7768
327.931	-77.6298
328.885	-77.5355
329.839	-77.4937
330.792	-77.5245
331.746	-77.5358
332.7	-77.5982
333.653	-77.5129
334.607	-77.3518
335.561	-77.4416
336.514	-77.5465
337.468	-77.5863
338.422	-77.709
339.375	-77.6308
340.329	-77.3764
341.283	-77.5421
342.236	-77.7852
343.19	-77.6991
344.144	-77.6176
345.097	-77.5831
346.051	-77.5588
347.005	-77.5937
347.958	-77.6352
348.912	-77.6666
349.866	-77.6236
350.819	-77.6043
351.773	-77.5991
352.727	-77.5867
353.68	-77.6075
354.634	-77.5073
355.588	-77.5216
356.541	-77.6017
357.495	-77.675
358.449	-77.5593
359.402	-77.4602
360.356	-77.4486
361.31	-77.5137
362.264	-77.5166
363.217	-77.464
364.171	-77.5932
365.125	-77.7038
366.078	-77.7377
367.032	-77.7649
367.986	-77.6775
368.939	-77.6928
369.893	-77.7664
370.847	-77.8188
371.8	-77.6705
372.754	-77.5281
373.708	-77.3864
374.661	-77.4041
375.615	-77.4442
376.569	-77.5765
377.522	-77.7205
378.476	-77.8381
379.43	-77.6982
380.383	-77.5701
381.337	-77.565
382.291	-77.4611
383.244	-77.4869
384.198	-77.5287
385.152	-77.5396
386.105	-77.4267
387.059	-77.4101
388.013	-77.4567
388.966	-77.5898
389.92	-77.6035
390.874	-77.5891
391.827	-77.666
392.781	-77.7131
393.735	-77.6966
394.688	-77.6349
395.642	-77.756
396.596	-77.9395
397.549	-77.8662
398.503	-77.8087
399.457	-77.7786
400.411	-77.6782
401.364	-77.5586
402.318	-77.4872
403.272	-77.4743
404.225	-77.5146
405.179	-77.7446
406.132	-77.7853
407.086	-77.732
408.04	-77.6418
408.993	-77.5495
409.947	-77.6871
410.901	-77.8681
411.855	-77.9015
412.808	-77.755
413.762	-77.5334
414.716	-77.4292
415.669	-77.6175
416.623	-77.7854
417.577	-77.7473
418.53	-77.7031
419.484	-77.5837
420.438	-77.4979
421.391	-77.5947
422.345	-77.866
423.299	-77.8845
424.252	-77.8723
425.206	-77.8124
426.16	-77.7821
427.113	-77.8894
428.067	-78.0835
429.021	-77.9466
429.974	-77.8388
430.928	-77.8308
431.882	-77.7283
432.835	-77.7765
433.789	-77.8083
434.743	-77.8255
435.696	-77.8463
436.65	-77.8497
437.604	-77.7483
438.557	-77.6454
439.511	-77.6288
440.465	-77.8526
441.418	-78.062
442.372	-77.9852
443.326	-77.8453
444.279	-77.8956
445.233	-77.9617
446.187	-77.9473
447.14	-77.8105
448.094	-77.7088
449.048	-77.5679
450.002	-77.6112
450.955	-77.7705
451.909	-77.8361
452.863	-77.7862
453.816	-77.7221
454.77	-77.6371
455.724	-77.6722
456.677	-77.7193
457.631	-76.6204
458.585	-48.1976
459.538	-45.3266
460.492	-47.6705
461.446	-76.1574
462.399	-77.6084
463.353	-77.7665
464.307	-77.7425
465.26	-77.6213
466.214	-77.6403
467.168	-77.7887
468.121	-77.7961
469.075	-77.6618
470.029	-77.7492
470.982	-77.8824
471.936	-77.6793
472.89	-77.4925
473.843	-77.7135
474.797	-77.9371
475.751	-77.8793
476.704	-77.8062
477.658	-77.8842
478.612	-78.0019
479.565	-77.903
480.519	-77.8392
481.473	-77.7364
482.426	-77.8141
483.38	-77.8071
484.334	-77.751
485.288	-77.8351
486.241	-77.8038
487.195	-77.7914
488.149	-77.787
489.102	-77.6992
490.056	-77.8787
491.01	-77.9831
491.963	-78.0378
492.917	-78.0435
493.871	-78.0485
494.824	-78.1122
495.778	-77.9844
496.732	-77.7657
497.685	-77.6998
498.639	-77.6905
499.593	-77.6474
500.546	-77.7584
501.5	-77.7521
502.454	-77.597
503.407	-77.601
504.361	-77.6931
505.315	-77.8539
506.268	-77.8753
507.222	-77.7115
508.176	-77.7598
509.129	-77.9637
510.083	-78.032
511.037	-77.9491
511.99	-77.9672
512.944	-77.9001
513.898	-77.8234
514.851	-77.9115
515.805	-77.9912
516.759	-77.8532
517.712	-77.7739
518.666	-77.7702
519.62	-77.8247
520.573	-77.8195
521.527	-77.9051
522.481	-77.9428
523.434	-77.9196
524.388	-77.9009
525.342	-77.9631
526.295	-77.9274
527.249	-77.9551
528.203	-77.9905
529.157	-77.984
530.11	-78.0229
531.064	-78.024
532.018	-77.9769
532.971	-77.9959
533.925	-77.9378
534.879	-77.8291
535.832	-77.8186
536.786	-77.9084
537.74	-77.9589
538.693	-77.9487
539.647	-77.9068
540.601	-77.9494
541.554	-77.8917
542.508	-77.9548
543.462	-78.1017
544.415	-78.008
545.369	-77.9986
546.323	-78.0038
547.276	-78.0165
548.23	-78.0383
549.184	-78.0985
550.137	-78.1267
551.091	-77.8511
552.045	-77.8098
552.998	-77.9903
553.952	-77.9807
554.906	-77.8273
555.859	-77.7756
556.813	-77.867
557.767	-77.8961
558.72	-78.0429
559.674	-78.1912
560.628	-78.1043
561.581	-77.909
562.535	-77.846
563.489	-77.8374
564.442	-77.8046
565.396	-77.8035
566.35	-77.856
567.303	-77.8956
568.257	-77.9644
569.211	-77.9605
570.164	-78.0392
571.118	-78.0811
572.072	-78.1511
573.025	-78.1642
573.979	-78.036
574.933	-77.9578
575.886	-77.9101
576.84	-78.0141
577.794	-78.0491
578.748	-78.0256
579.701	-78.0273
580.655	-78.0661
581.609	-78.1192
582.562	-78.1669
583.516	-78.0906
584.47	-78.2137
585.423	-78.2885
586.377	-78.1905
587.331	-78.3134
588.284	-78.3608
589.238	-78.1506
590.192	-78.1222
591.145	-78.2009
592.099	-78.2796
593.053	-78.1256
594.006	-77.9301
594.96	-77.8096
595.914	-77.9439
596.867	-78.0319
597.821	-78.123
598.775	-78.1485
599.728	-78.123
600.682	-78.1291
601.636	-78.1151
602.589	-78.1755
603.543	-78.2685
604.497	-78.059
605.45	-78.0402
606.404	-78.2238
607.358	-78.2214
608.312	-78.2106
609.265	-78.1978
610.219	-78.1829
611.173	-78.0598
612.126	-77.9872
613.08	-78.1048
614.034	-78.2354
614.987	-78.1691
615.941	-78.1716
616.894	-78.2857
617.848	-78.4879
618.802	-78.4684
619.756	-78.1617
620.709	-78.0485
621.663	-78.1633
622.617	-78.2298
623.57	-78.3397
624.524	-78.2645
625.478	-78.2645
626.431	-78.26
627.385	-78.2808
628.339	-78.2688
629.292	-78.2471
630.246	-78.3859
631.2	-78.3627
632.153	-78.2705
633.107	-78.4237
634.061	-78.5105
635.014	-78.3458
635.968	-78.241
636.922	-78.2901
637.875	-78.4503
638.829	-78.4092
639.783	-78.3972
640.736	-78.2184
641.69	-78.2214
642.644	-78.3601
643.597	-78.3374
644.551	-78.3106
645.505	-78.3191
646.458	-78.2976
647.412	-78.2499
648.366	-78.4673
649.319	-78.6314
650.273	-78.4265
651.227	-78.3622
652.181	-78.4861
653.134	-78.6181
654.088	-78.5023
655.042	-78.3307
655.995	-78.1708
656.949	-78.3773
657.903	-78.568
658.856	-78.5315
659.81	-78.4364
660.764	-78.3639
661.717	-78.3921
662.671	-78.4203
663.625	-78.4351
664.578	-78.3748
665.532	-78.3792
666.486	-78.4347
667.439	-78.4516
668.393	-78.4663
669.347	-78.4068
670.3	-78.2999
671.254	-78.3154
672.208	-78.3209
673.161	-78.4078
674.115	-78.308
675.069	-78.201
676.022	-78.1998
676.976	-78.1733
677.93	-78.216
678.883	-78.2857
679.837	-78.3496
680.791	-78.4899
681.744	-78.4914
682.698	-78.5226
683.652	-78.5792
684.605	-78.5762
685.559	-78.5065
686.513	-78.5665
687.466	-78.1463
688.42	-75.6184
689.374	-50.4891
690.327	-75.3858
691.281	-77.8824
692.235	-78.3692
693.188	-78.3507
694.142	-78.3725
695.096	-78.4823
696.049	-78.4374
697.003	-78.4715
697.957	-78.6207
698.91	-78.4475
699.864	-78.2836
700.818	-78.2822
701.772	-78.3089
702.725	-78.403
703.679	-78.4596
704.633	-78.5282
705.586	-78.6598
706.54	-78.7552
707.494	-78.6315
708.447	-78.5357
709.401	-78.5433
710.355	-78.6242
711.308	-78.7334
712.262	-78.7681
713.216	-78.6396
714.169	-78.553
715.123	-78.5939
716.077	-78.5956
717.03	-78.6238
717.984	-78.7033
718.938	-78.6748
719.891	-78.6514
720.845	-78.6703
721.799	-78.6153
722.752	-78.5906
723.706	-78.6176
724.66	-78.5636
725.613	-78.5842
726.567	-78.5993
727.521	-78.7039
728.474	-78.7017
729.428	-78.6838
730.382	-78.6497
731.336	-78.707
732.289	-78.7168
733.243	-78.7489
734.197	-78.688
735.15	-78.5902
736.104	-78.585
737.058	-78.5274
738.011	-78.4429
738.965	-78.4777
739.918	-78.5838
740.872	-78.6009
741.826	-78.5577
742.779	-78.4662
743.733	-78.6582
744.687	-78.821
745.641	-78.7546
746.594	-78.8406
747.548	-78.9058
748.502	-78.7707
749.455	-78.7146
750.409	-78.5756
751.363	-78.5397
752.316	-78.5157
753.27	-78.5641
754.224	-78.7893
755.177	-78.8544
756.131	-78.8679
757.085	-78.7887
758.038	-78.6743
758.992	-78.635
759.946	-78.6056
760.899	-78.7406
761.853	-78.7728
762.807	-78.7561
763.76	-78.81
764.714	-78.9656
765.668	-78.9201
766.621	-78.9269
767.575	-78.9781
768.529	-78.9881
769.482	-79.0067
770.436	-78.8877
771.39	-78.8281
772.343	-78.8342
773.297	-78.8857
774.251	-78.8007
775.205	-78.7089
776.158	-78.7535
777.112	-78.8611
778.066	-78.8192
779.019	-78.8
779.973	-78.7139
780.927	-78.7563
781.88	-78.9273
782.834	-78.9122
783.788	-78.7804
784.741	-78.8746
785.695	-78.8827
786.649	-78.9695
787.602	-78.9309
788.556	-78.9157
789.51	-78.8916
790.463	-78.9283
791.417	-78.8638
792.371	-78.7115
793.324	-78.7536
794.278	-78.8785
795.232	-78.9595
796.185	-78.851
797.139	-78.7128
798.093	-78.7811
799.046	-78.8133
800	-78.8109

## Sheet: Fig. 5e
Forward			Backward
x (um)	MIM-Im (V)		x (um)	MIM-Im (V)
0	0.915		0	0.909
0.0184	0.8912		0.0184	0.8938
0.0369	0.8738		0.0369	0.8831
0.0553	0.8795		0.0553	0.8783
0.0737	0.8918		0.0737	0.8958
0.0922	0.8887		0.0922	0.8897
0.1106	0.8679		0.1106	0.8672
0.129	0.8807		0.129	0.882
0.1475	0.8791		0.1475	0.8758
0.1659	0.8707		0.1659	0.8778
0.1843	0.913		0.1843	0.9184
0.2027	0.9127		0.2027	0.916
0.2212	0.9077		0.2212	0.9088
0.2396	0.9175		0.2396	0.9096
0.258	0.8927		0.258	0.8851
0.2765	0.8588		0.2765	0.8586
0.2949	0.8904		0.2949	0.8952
0.3133	0.9		0.3133	0.9016
0.3318	0.8885		0.3318	0.8888
0.3502	0.8769		0.3502	0.8762
0.3686	0.9159		0.3686	0.9176
0.3871	0.9074		0.3871	0.9113
0.4055	0.9046		0.4055	0.9107
0.4239	0.9161		0.4239	0.9192
0.4424	0.9108		0.4424	0.9093
0.4608	0.8785		0.4608	0.8755
0.4792	0.8902		0.4792	0.8899
0.4976	0.9105		0.4976	0.9085
0.5161	0.8986		0.5161	0.8973
0.5345	0.9057		0.5345	0.9077
0.5529	0.9187		0.5529	0.9129
0.5714	0.898		0.5714	0.8999
0.5898	0.9314		0.5898	0.9324
0.6082	0.9125		0.6082	0.911
0.6267	0.9068		0.6267	0.9037
0.6451	0.9124		0.6451	0.9147
0.6635	0.8937		0.6635	0.8881
0.682	0.8704		0.682	0.8668
0.7004	0.8853		0.7004	0.889
0.7188	0.9062		0.7188	0.9092
0.7373	0.8562		0.7373	0.8604
0.7557	0.8644		0.7557	0.8655
0.7741	0.8862		0.7741	0.8789
0.7925	0.859		0.7925	0.8564
0.811	0.8796		0.811	0.8783
0.8294	0.8928		0.8294	0.8888
0.8478	0.9324		0.8478	0.9305
0.8663	0.9039		0.8663	0.896
0.8847	0.8894		0.8847	0.8852
0.9031	0.8848		0.9031	0.8791
0.9216	0.8939		0.9216	0.8941
0.94	0.8943		0.94	0.8936
0.9584	0.8922		0.9584	0.8871
0.9769	0.9106		0.9769	0.9132
0.9953	0.9476		0.9953	0.9497
1.0137	0.9086		1.0137	0.9077
1.0322	0.8602		1.0322	0.8629
1.0506	0.8657		1.0506	0.863
1.069	0.8972		1.069	0.8984
1.0875	0.9		1.0875	0.9013
1.1059	0.8936		1.1059	0.8938
1.1243	0.8749		1.1243	0.8727
1.1427	0.8957		1.1427	0.8973
1.1612	0.9089		1.1612	0.9068
1.1796	0.8879		1.1796	0.8869
1.198	0.8762		1.198	0.8783
1.2165	0.8721		1.2165	0.8731
1.2349	0.8761		1.2349	0.8824
1.2533	0.9191		1.2533	0.9193
1.2718	0.9019		1.2718	0.9018
1.2902	0.877		1.2902	0.8815
1.3086	0.892		1.3086	0.8914
1.3271	0.9162		1.3271	0.9176
1.3455	0.9097		1.3455	0.9031
1.3639	0.8655		1.3639	0.8616
1.3824	0.8608		1.3824	0.862
1.4008	0.8626		1.4008	0.8629
1.4192	0.8829		1.4192	0.8882
1.4376	0.8751		1.4376	0.8712
1.4561	0.8681		1.4561	0.867
1.4745	0.8477		1.4745	0.8471
1.4929	0.8313		1.4929	0.8338
1.5114	0.8941		1.5114	0.8998
1.5298	0.9099		1.5298	0.912
1.5482	0.8723		1.5482	0.8815
1.5667	0.9183		1.5667	0.9204
1.5851	0.9189		1.5851	0.9161
1.6035	0.9008		1.6035	0.8987
1.622	0.8739		1.622	0.8765
1.6404	0.8813		1.6404	0.8839
1.6588	0.8754		1.6588	0.8692
1.6773	0.8401		1.6773	0.8381
1.6957	0.8293		1.6957	0.8288
1.7141	0.8288		1.7141	0.8277
1.7325	0.8536		1.7325	0.8558
1.751	0.8692		1.751	0.871
1.7694	0.8638		1.7694	0.8665
1.7878	0.8791		1.7878	0.8785
1.8063	0.8601		1.8063	0.8604
1.8247	0.8741		1.8247	0.876
1.8431	0.8877		1.8431	0.8883
1.8616	0.9047		1.8616	0.9012
1.88	0.9466		1.88	0.9445
1.8984	0.9447		1.8984	0.9392
1.9169	0.8999		1.9169	0.9004
1.9353	0.9094		1.9353	0.9148
1.9537	0.9124		1.9537	0.9112
1.9722	0.891		1.9722	0.8936
1.9906	0.8896		1.9906	0.8903
2.009	0.9132		2.009	0.9203
2.0275	0.9007		2.0275	0.8946
2.0459	0.8436		2.0459	0.8424
2.0643	0.8866		2.0643	0.8897
2.0827	0.8949		2.0827	0.897
2.1012	0.883		2.1012	0.8846
2.1196	0.8559		2.1196	0.8556
2.138	0.8413		2.138	0.8387
2.1565	0.8347		2.1565	0.8359
2.1749	0.8513		2.1749	0.8537
2.1933	0.8916		2.1933	0.8961
2.2118	0.9079		2.2118	0.9116
2.2302	0.911		2.2302	0.9071
2.2486	0.8929		2.2486	0.895
2.2671	0.8781		2.2671	0.8846
2.2855	0.8891		2.2855	0.8911
2.3039	0.9014		2.3039	0.8998
2.3224	0.9167		2.3224	0.9172
2.3408	0.9164		2.3408	0.92
2.3592	0.9286		2.3592	0.9263
2.3776	0.9081		2.3776	0.9038
2.3961	0.8931		2.3961	0.8908
2.4145	0.9257		2.4145	0.9296
2.4329	0.9279		2.4329	0.929
2.4514	0.8866		2.4514	0.8848
2.4698	0.9169		2.4698	0.9173
2.4882	0.9321		2.4882	0.9314
2.5067	0.9239		2.5067	0.9179
2.5251	0.9049		2.5251	0.9013
2.5435	0.8924		2.5435	0.8944
2.562	0.8831		2.562	0.8828
2.5804	0.8968		2.5804	0.8966
2.5988	0.879		2.5988	0.8761
2.6173	0.8286		2.6173	0.8246
2.6357	0.8144		2.6357	0.8128
2.6541	0.7946		2.6541	0.7921
2.6725	0.7436		2.6725	0.7427
2.691	0.7322		2.691	0.7345
2.7094	0.7281		2.7094	0.7311
2.7278	0.7202		2.7278	0.7198
2.7463	0.713		2.7463	0.7113
2.7647	0.7101		2.7647	0.7095
2.7831	0.7047		2.7831	0.7049
2.8016	0.7036		2.8016	0.707
2.82	0.6998		2.82	0.703
2.8384	0.6985		2.8384	0.7006
2.8569	0.6932		2.8569	0.6956
2.8753	0.6937		2.8753	0.6949
2.8937	0.6918		2.8937	0.692
2.9122	0.6894		2.9122	0.6896
2.9306	0.6822		2.9306	0.6822
2.949	0.6851		2.949	0.6858
2.9675	0.6874		2.9675	0.687
2.9859	0.687		2.9859	0.6865
3.0043	0.6814		3.0043	0.6822
3.0227	0.6824		3.0227	0.6833
3.0412	0.6817		3.0412	0.6806
3.0596	0.6825		3.0596	0.6809
3.078	0.6777		3.078	0.6781
3.0965	0.6774		3.0965	0.6781
3.1149	0.6823		3.1149	0.6815
3.1333	0.6847		3.1333	0.6825
3.1518	0.6807		3.1518	0.6794
3.1702	0.6805		3.1702	0.6789
3.1886	0.6784		3.1886	0.68
3.2071	0.6788		3.2071	0.68
3.2255	0.6785		3.2255	0.6791
3.2439	0.6774		3.2439	0.6776
3.2624	0.6779		3.2624	0.6796
3.2808	0.6778		3.2808	0.6787
3.2992	0.6788		3.2992	0.681
3.3176	0.6756		3.3176	0.6763
3.3361	0.676		3.3361	0.677
3.3545	0.6791		3.3545	0.6794
3.3729	0.6783		3.3729	0.6777
3.3914	0.6734		3.3914	0.6719
3.4098	0.6769		3.4098	0.6767
3.4282	0.6766		3.4282	0.677
3.4467	0.6748		3.4467	0.6737
3.4651	0.6763		3.4651	0.6773
3.4835	0.6757		3.4835	0.6752
3.502	0.6755		3.502	0.6757
3.5204	0.6749		3.5204	0.6761
3.5388	0.6744		3.5388	0.6727
3.5573	0.6748		3.5573	0.6733
3.5757	0.675		3.5757	0.6738
3.5941	0.6733		3.5941	0.6709
3.6125	0.6752		3.6125	0.6739
3.631	0.6729		3.631	0.6739
3.6494	0.6719		3.6494	0.6733
3.6678	0.6728		3.6678	0.6711
3.6863	0.6747		3.6863	0.6752
3.7047	0.6771		3.7047	0.6772
3.7231	0.6706		3.7231	0.6719
3.7416	0.6698		3.7416	0.6731
3.76	0.6745		3.76	0.6745
3.7784	0.6699		3.7784	0.6685
3.7969	0.6604		3.7969	0.6592
3.8153	0.6732		3.8153	0.6729
3.8337	0.6701		3.8337	0.6729
3.8522	0.668		3.8522	0.6639
3.8706	0.6695		3.8706	0.6693
3.889	0.6722		3.889	0.6741
3.9075	0.6698		3.9075	0.6728
3.9259	0.6745		3.9259	0.6733
3.9443	0.6721		3.9443	0.6686
3.9627	0.6726		3.9627	0.6709
3.9812	0.6708		3.9812	0.6697
3.9996	0.6727		3.9996	0.6704
4.018	0.6724		4.018	0.6729
4.0365	0.6681		4.0365	0.6691
4.0549	0.6732		4.0549	0.6733
4.0733	0.6729		4.0733	0.6721
4.0918	0.6722		4.0918	0.6743
4.1102	0.6707		4.1102	0.6717
4.1286	0.6647		4.1286	0.6654
4.1471	0.6686		4.1471	0.6668
4.1655	0.6663		4.1655	0.6663
4.1839	0.6738		4.1839	0.6725
4.2024	0.6686		4.2024	0.6698
4.2208	0.6734		4.2208	0.6715
4.2392	0.6715		4.2392	0.6713
4.2576	0.6699		4.2576	0.6689
4.2761	0.6738		4.2761	0.6747
4.2945	0.6729		4.2945	0.6736
4.3129	0.6695		4.3129	0.6697
4.3314	0.6689		4.3314	0.6695
4.3498	0.6643		4.3498	0.6663
4.3682	0.6721		4.3682	0.6722
4.3867	0.6711		4.3867	0.6703
4.4051	0.6716		4.4051	0.672
4.4235	0.6721		4.4235	0.6734
4.442	0.6673		4.442	0.6672
4.4604	0.6678		4.4604	0.6678
4.4788	0.6657		4.4788	0.6652
4.4973	0.667		4.4973	0.6645
4.5157	0.6575		4.5157	0.6575
4.5341	0.6661		4.5341	0.6645
4.5525	0.6703		4.5525	0.6727
4.571	0.6726		4.571	0.6728
4.5894	0.6648		4.5894	0.6674
4.6078	0.6678		4.6078	0.6667
4.6263	0.6648		4.6263	0.6633
4.6447	0.6625		4.6447	0.6616
4.6631	0.6727		4.6631	0.673
4.6816	0.6648		4.6816	0.6646
4.7	0.6733		4.7	0.6734

[truncated: 2 more sheets: Fig. 5f, Fig. 5g]
